# Supplementary material for: Preclinical evaluation of the neutralising efficacy of three antivenoms against the venoms of the recently taxonomically partitioned E. ocellatus and E. romani
Source: PLoS Negl Trop Dis. 2025 Aug 4;19(8):e0013371. doi: 10.1371/journal.pntd.0013371 (PMC12321083; doi:10.1371/journal.pntd.0013371)
Supplement: S1 File — (XLSX) [file pntd.0013371.s002.xlsx]

## Sheet: LT-com Sheet 1
	1	2	3	4	5	6	7	8	9	10	11	12			1	2	3	4	5	6	7	8	9	10	11	12
A	0.9446	0.792	0.6339	0.5581	0.4298	0.2999	0.2047	0.12	0.0976	0.33	0.2258	0.3744		A	2000	1500	1000	750	500	250	125	25	0	ETG 1 in 100	ETG 1 in 200	VINS 1 in 100		A1-B9: sheep IgG ug/mL
B	0.9364	0.813	0.6256	0.5987	0.4393	0.3084	0.2192	0.1295	0.098	0.3254	0.231	0.4028		B	2000	1500	1000	750	500	250	125	25	0	ETG 1 in 100	ETG 1 in 200	VINS 1 in 100
C	0.6681	0.5509	0.4292	0.3656	0.2919	0.2043	0.1531	0.1108	0.0955	0.5456	0.4228	0.2747		C	1000	750	500	375	250	125	62.5	12.5	0	SAIMR 1 in 100	SAIMR 1 in 200	VINS 1 in 200		C1:D9 horse IgG ug/mL
D	0.6809	0.5681	0.4416	0.3596	0.3004	0.2082	0.1528	0.1108	0.0983	0.5465	0.4208	0.2802		D	1000	750	500	375	250	125	62.5	12.5	0	SAIMR 1 in 100	SAIMR 1 in 200	VINS 1 in 200
E	-0.0287	-0.0313	-0.0273	-0.0239	-0.024	-0.0186	-0.0126	-0.0121	-0.0114	-0.0259	-0.0183	-0.0221		E	empty	empty	empty	empty	empty	empty	empty	empty	empty	empty	empty	empty
F	-0.0261	-0.031	-0.0284	-0.0247	-0.0258	-0.0196	-0.0124	-0.0128	-0.013	-0.0283	-0.0237	-0.0242		F	empty	empty	empty	empty	empty	empty	empty	empty	empty	empty	empty	empty
G	-0.0273	-0.0303	-0.0293	-0.0249	-0.0256	-0.0192	-0.0175	-0.0113	-0.0127	-0.0287	-0.0225	-0.0269		G	empty	empty	empty	empty	empty	empty	empty	empty	empty	empty	empty	empty
H	-0.03	-0.0322	-0.0284	-0.0253	-0.0237	-0.0194	-0.0163	-0.0098	-0.0106	-0.0271	-0.0248	-0.0244		H	empty	empty	empty	empty	empty	empty	empty	empty	empty	empty	empty	empty
	sheep IgG ug/mL	2000	1500	1000	750	500	250	125	25	0
	mean	0.9405	0.8025	0.62975	0.5784	0.43455	0.30415	0.21195	0.12475	0.0978
	minus blank	0.8427	0.7047	0.53195	0.4806	0.33675	0.20635	0.11415	0.02695	0
	horse IgG ug/mL	1000	750	500	375	250	125	62.5	12.5	0
	mean	0.6745	0.5595	0.4354	0.3626	0.29615	0.20625	0.15295	0.1108	0.0969
	minus blank	0.5776	0.4626	0.3385	0.2657	0.19925	0.10935	0.05605	0.0139	0
		mean	minus blank		use sheep equation		Dilution factor	ug/mL	mg/mL	Average mg/mL	StDev
	ETG 100	0.3277	0.2299		390.5		100	39050	39.05	33.75	7.49533
	ETG 200	0.2284	0.1306		142.25		200	28450	28.45
		mean	minus blank		use horse equation		Dilution factor	ug/mL	mg/mL
	SAIME Echis 100	0.54605	0.44915		703.25		100	70325	70.325	84.7792	20.4413
	SAIMR Echis 200	0.4218	0.3249		496.167		200	99233.3	99.2333
	VINS Echis 100	0.3886	0.2917		440.833		100	44083.3	44.0833	47.6	4.97332
	VINS Echis 200	0.27745	0.18055		255.583		200	51116.7	51.1167
	BCA range is 0.02 - 2 mg/mL
