# Supplementary material for: Preclinical evaluation of the neutralising efficacy of three antivenoms against the venoms of the recently taxonomically partitioned E. ocellatus and E. romani
Source: PLoS Negl Trop Dis. 2025 Aug 4;19(8):e0013371. doi: 10.1371/journal.pntd.0013371 (PMC12321083; doi:10.1371/journal.pntd.0013371)
Supplement: S2 File — (XLSX) [file pntd.0013371.s003.xlsx]

## Sheet: Sheet1
																	Antivenom layout for all plates:
													A 1 in 500	A 1 in 500	B 1 in 500	B 1 in 500	C 1 in 500	C 1 in 500	A 1 in 500	A 1 in 500	B 1 in 500	B 1 in 500	C 1 in 500	C 1 in 500
													A 1 in 2500	A 1 in 2500	B 1 in 2500	B 1 in 2500	C 1 in 2500	C 1 in 2500	A 1 in 2500	A 1 in 2500	B 1 in 2500	B 1 in 2500	C 1 in 2500	C 1 in 2500
													A 1 in 12500	A 1 in 12500	B 1 in 12500	B 1 in 12500	C 1 in 12500	C 1 in 12500	A 1 in 12500	A 1 in 12500	B 1 in 12500	B 1 in 12500	C 1 in 12500	C 1 in 12500
													A 1 in 62500	A 1 in 62500	B 1 in 62500	B 1 in 62500	C 1 in 62500	C 1 in 62500	A 1 in 62500	A 1 in 62500	B 1 in 62500	B 1 in 62500	C 1 in 62500	C 1 in 62500
													A 1 in 312500	A 1 in 312500	B 1 in 312500	B 1 in 312500	C 1 in 312500	C 1 in 312500	A 1 in 312500	A 1 in 312500	B 1 in 312500	B 1 in 312500	C 1 in 312500	C 1 in 312500
													A 1 in 1.56^6	A 1 in 1.56^6	B 1 in 1.56^6	B 1 in 1.56^6	C 1 in 1.56^6	C 1 in 1.56^6	A 1 in 1.56^6	A 1 in 1.56^6	B 1 in 1.56^6	B 1 in 1.56^6	C 1 in 1.56^6	C 1 in 1.56^6
													A 1 in 7.81^6	A 1 in 7.81^6	B 1 in 7.81^6	B 1 in 7.81^6	C 1 in 7.81^6	C 1 in 7.81^6	A 1 in 7.81^6	A 1 in 7.81^6	B 1 in 7.81^6	B 1 in 7.81^6	C 1 in 7.81^6	C 1 in 7.81^6
													F2	F2	NS	NS	NO	NO	F2	F2	NS	NS	NO	NO
																	A	EchiTAb G
EchRom CAM						EchOce GHA											B	SAIMR Echis
0.6143	0.6079	0.6407	0.6581	0.5798	0.5525	0.6119	0.6239	0.6128	0.599	0.5739	0.5486						C	VINS Echis
0.6024	0.585	0.6182	0.6226	0.5782	0.5684	0.583	0.5936	0.5443	0.5603	0.5674	0.5323						F2	naïve equine Fab2, 1 in 500
0.5309	0.5339	0.5583	0.563	0.5573	0.5423	0.5096	0.5024	0.4757	0.4677	0.551	0.5231						NS	naïve ovine IgG, 1 in 500
0.3943	0.4193	0.4347	0.4504	0.5007	0.4822	0.3523	0.3583	0.2629	0.308	0.4433	0.4418						NO	no venom
0.2242	0.2311	0.2631	0.2595	0.3509	0.3197	0.1921	0.1885	0.1647	0.164	0.2951	0.2911
0.1348	0.1356	0.1422	0.3686	0.1961	0.1853	0.1247	0.1316	0.1176	0.1177	0.1643	0.149
0.1148	0.1094	0.1169	0.1129	0.134	0.1242	0.1055	0.1225	0.1035	0.1087	0.1169	0.1114
0.1053	0.102	0.1559	0.1563	0.102	0.0999	0.1099	0.1017	0.1504	0.1516	0.0989	0.0989
EchRom NGA
0.6133	0.6093	0.6374	0.6327	0.5776	0.5805
0.5918	0.583	0.6022	0.6	0.5636	0.5727
0.5388	0.5388	0.5195	0.5318	0.5411	0.5498
0.3773	0.3887	0.344	0.3321	0.4481	0.4343
0.2318	0.2133	0.1812	0.1731	0.2844	0.2741
0.1413	0.1354	0.1246	0.1192	0.1784	0.1591
0.1238	0.1096	0.1091	0.1065	0.1169	0.1134
0.1179	0.1035	0.1566	0.1596	0.1008	0.1026
