# Supplementary material for: Preclinical evaluation of the neutralising efficacy of three antivenoms against the venoms of the recently taxonomically partitioned E. ocellatus and E. romani
Source: PLoS Negl Trop Dis. 2025 Aug 4;19(8):e0013371. doi: 10.1371/journal.pntd.0013371 (PMC12321083; doi:10.1371/journal.pntd.0013371)
Supplement: S3 File — (XLSX) [file pntd.0013371.s004.xlsx]

## Sheet: Venom optimisation
	Raw Data (485-15/520-20)
	1	2	3	4	5	6	7	8	9	10	11	12	13	14	15	16	17	18	19	20	21	22	23	24
A							3961652	3799286	5301219	6182689	5862727	6186886	2158391	2079403	2511907				6851614	6865351	4091393
B							1574546	1371395	4108564	4565516	4429862	4279325	679705	526239	575422				2090196	1931962	1374740
C							591631	539252	2251652	2213952	2011126	2003530	343779	316046	328559				1282522	1271323	953232
D							293649	274948	860472	908531	829394	948086	213048	209873	220109				759628	733276	499684
E							175480	169069	367261	367856	336128	402360	164445	173383	172635				463311	445612	340299
F							137108	129733	199406	195849	188798	207127	134685	132646	132960				253877	262720	203102
G							118058	120577	144203	146037	138106	163215	121324	131250	121383				179719	176660	175011
H							108432	105054	107660	111830	108174	109763	110324	121872	112508				114381	120257	109472
I	140178	139155	101875	161986	160854	163442	127676	128075	124306
J	129374	130437	136740	155008	161128	165371	139910	141458	144131
K	136867	131976	136368	146889	150395	150383	136925	133132	134771
L	129203	127008	132385	142699	141225	141064	132861	129306	133051
M	127638	129964	127832	135655	136424	130239	129904	128559	132278
N	110810	110885	112295	118343	120228	124013	122442	122596	121053
O	107003	101745	104021	115199	115513	102824	110990	106495	109596
P	102128	107145	111632	104075	106783	107624	116505	107293	111516
	MINUS BACKGROUND FOR EACH WELL
	1	2	3	4	5	6	7	8	9	10	11	12	13	14	15	16	17	18	19	20	21	22	23	24
A							3853220	3694232	5193559	6070859	5754553	6077123	2048067	1957531	2399399				6737233	6745094	3981921
B							1466114	1266341	4000904	4453686	4321688	4169562	569381	404367	462914				1975815	1811705	1265268
C							483199	434198	2143992	2102122	1902952	1893767	233455	194174	216051				1168141	1151066	843760
D							185217	169894	752812	796701	721220	838323	102724	88001	107601				645247	613019	390212
E							67048	64015	259601	256026	227954	292597	54121	51511	60127				348930	325355	230827
F							28676	24679	91746	84019	80624	97364	24361	10774	20452				139496	142463	93630
G							9626	15523	36543	34207	29932	53452	11000	9378	8875				65338	56403	65539
H							0	0	0	0	0	0	0	0	0				0	0	0
I	102128	32010	111632	57911	106783	55818	116505	20782
J	27246	23292	25108	50933	54345	57747	23405	34165
K	34739	24831	24736	42814	43612	42759	20420	25839
L	27075	19863	20753	38624	34442	33440	16356	22013
M	25510	22819	16200	31580	29641	22615	13399	21266
N	8682	3740	663	14268	13445	16389	5937	15303
O	4875	-5400	-7611	11124	8730	-4800	-5515	-798
P	0	0	0	0	0	0	0	0
	Plate layout
	1	2	3	4	5	6	7	8	9	10	11	12	13	14	15	16	17	18	19	20	21	22	23	24
A							EchRom_CAM 2.5 ug			EchOce_GHA 2.5 ug			EchRom_NGA 2.5 ug						Bee venom 5 U/mL
B							EchRom_CAM 1.25 ug			EchOce_GHA 1.25 ug			EchRom_NGA 1.25 ug						Bee venom 2.5 U/mL
C							EchRom_CAM 0.625 ug			EchOce_GHA 0.625 ug			EchRom_NGA 0.625 ug						Bee venom 1.25 U/mL
D							EchRom_CAM 0.313 ug			EchOce_GHA 0.313 ug			EchRom_NGA 0.313 ug						Bee venom 0.625 U/mL
E							EchRom_CAM 0.156 ug			EchOce_GHA 0.156 ug			EchRom_NGA 0.156 ug						Bee venom 0.313 U/mL
F							EchRom_CAM 0.078 ug			EchOce_GHA 0.078 ug			EchRom_NGA 0.078 ug						Bee venom 0.156 U/mL
G							EchRom_CAM 0.039 ug			EchOce_GHA 0.039 ug			EchRom_NGA 0.039 ug						Bee venom 0.078 U/mL
H							EchRom_CAM 0 ug			EchOce_GHA 0 ug			EchRom_NGA 0 ug						Bee venom 0 U/mL
I	EchiTAbG 1:1			SAIMR Echis 1:1			VINS Echis 1:1
J	EchiTAbG 1:4			SAIMR Echis 1:4			VINS Echis 1:4
K	EchiTAbG 1:8			SAIMR Echis 1:8			VINS Echis 1:8
L	EchiTAbG 1:16			SAIMR Echis 1:16			VINS Echis 1:16
M	EchiTAbG 1:32			SAIMR Echis 1:32			VINS Echis 1:32
N	EchiTAbG 1:64			SAIMR Echis 1:64			VINS Echis 1:64
O	EchiTAbG 1:128			SAIMR Echis 1:128			VINS Echis 1:128
P	EchiTAbG 0:1			SAIMR Echis 0:1			VINS Echis 0:1
	bee venom standard curve (equation from linear regression in Prism, excluding top conc due to variation)
	Y = 1103073*X - 168219
	Activity
	Venom	Amount venom	Activity 1	Activity 2	Activity 3	Mean activity		StDev
	EchRom_CAM	1.25	1.18529	1.04041	3.02364	1.74978		1.10557
	EchOce_GHA	1.25	3.35202	3.25629	3.14596	3.25142		0.103116
	EchRom_NGA	1.25	0.534942	0.415266	0.457727	0.469312		0.0606731

## Sheet: EchiTAbG and SAIMR Echis
									P19-P21	(y-272190)/1087493 standard curve equation
Well	Content	Raw Data (485-15/520-20)		Venom	ug	Antivenom	uL		Minus mean blank	Convert to activity	per ug venom	% activity	Mean
A07	Sample X7	897007		EchRom CAM	1	EchiTAbG	6.25		723237	0.414758	0.414758	11.4395	13.4138
A08	Sample X8	1099833		EchRom CAM	1	EchiTAbG	6.25		926063	0.601266	0.601266	16.5836
A09	Sample X9	927706		EchRom CAM	1	EchiTAbG	6.25		753936	0.442987	0.442987	12.2181
A10	Sample X10	1688891		EchOce GHA	1	EchiTAbG	6.25		1.51512e+06	1.14293	1.14293	23.2725	24.8783
A11	Sample X11	2005155		EchOce GHA	1	EchiTAbG	6.25		1.83138e+06	1.43375	1.43375	29.1942
A12	Sample X12	1629904		EchOce GHA	1	EchiTAbG	6.25		1.45613e+06	1.08869	1.08869	22.168
A13	Sample X13	345960		EchRom NGA	1	EchiTAbG	6.25		172190	-0.0919549	-0.0919549	-8.46483	-10.1212
A14	Sample X14	326514		EchRom NGA	1	EchiTAbG	6.25		152744	-0.109836	-0.109836	-10.1109
A15	Sample X15	306703		EchRom NGA	1	EchiTAbG	6.25		132933	-0.128054	-0.128054	-11.7879
A22	Sample X22	144170		None	0	EchiTAbG	6.25		-29600.3	-0.27751	#DIV/0!
A23	Sample X23	136659		None	0	EchiTAbG	6.25		-37111.3	-0.284417	#DIV/0!
A24	Sample X24	125380		None	0	EchiTAbG	6.25		-48390.3	-0.294788	#DIV/0!
B07	Sample X31	1791320		EchRom CAM	1	EchiTAbG	3.125		1.61755e+06	1.23712	1.23712	34.1212
B08	Sample X32	1716408		EchRom CAM	1	EchiTAbG	3.125		1.54264e+06	1.16824	1.16824	32.2213
B09	Sample X33	1533840		EchRom CAM	1	EchiTAbG	3.125		1.36007e+06	1.00036	1.00036	27.591
B10	Sample X34	3087051		EchOce GHA	1	EchiTAbG	3.125		2.91328e+06	2.4286	2.4286	49.4515
B11	Sample X35	3193324		EchOce GHA	1	EchiTAbG	3.125		3.01955e+06	2.52633	2.52633	51.4414
B12	Sample X36	2918771		EchOce GHA	1	EchiTAbG	3.125		2.745e+06	2.27386	2.27386	46.3007
B13	Sample X37	734034		EchRom NGA	1	EchiTAbG	3.125		560264	0.264897	0.264897	24.3849
B14	Sample X38	649521		EchRom NGA	1	EchiTAbG	3.125		475751	0.187183	0.187183	17.231
B15	Sample X39	578875		EchRom NGA	1	EchiTAbG	3.125		405105	0.122221	0.122221	11.251
B22	Sample X46	128607		None	0	EchiTAbG	3.125		-45163.3	-0.291821	#DIV/0!
B23	Sample X47	130956		None	0	EchiTAbG	3.125		-42814.3	-0.289661	#DIV/0!
B24	Sample X48	117696		None	0	EchiTAbG	3.125		-56074.3	-0.301854	#DIV/0!
C07	Sample X55	2751295		EchRom CAM	1	EchiTAbG	1.5625		2.57752e+06	2.11986	2.11986	58.4683
C08	Sample X56	2764349		EchRom CAM	1	EchiTAbG	1.5625		2.59058e+06	2.13187	2.13187	58.7994
C09	Sample X57	2331764		EchRom CAM	1	EchiTAbG	1.5625		2.15799e+06	1.73408	1.73408	47.8281
C10	Sample X58	4276845		EchOce GHA	1	EchiTAbG	1.5625		4.10307e+06	3.52268	3.52268	71.7291
C11	Sample X59	4310234		EchOce GHA	1	EchiTAbG	1.5625		4.13646e+06	3.55338	3.55338	72.3543
C12	Sample X60	3940474		EchOce GHA	1	EchiTAbG	1.5625		3.7667e+06	3.21337	3.21337	65.4309
C13	Sample X61	876938		EchRom NGA	1	EchiTAbG	1.5625		703168	0.396304	0.396304	36.4814
C14	Sample X62	863058		EchRom NGA	1	EchiTAbG	1.5625		689288	0.383541	0.383541	35.3065
C15	Sample X63	711880		EchRom NGA	1	EchiTAbG	1.5625		538110	0.244525	0.244525	22.5096
C22	Sample X70	133943		None	0	EchiTAbG	1.5625		-39827.3	-0.286914	#DIV/0!
C23	Sample X71	127028		None	0	EchiTAbG	1.5625		-46742.3	-0.293273	#DIV/0!
C24	Sample X72	112893		None	0	EchiTAbG	1.5625		-60877.3	-0.306271	#DIV/0!
D07	Sample X79	3853472		EchRom CAM	1	EchiTAbG	0.78125		3.6797e+06	3.13336	3.13336	86.4219	81.57
D08	Sample X80	3771812		EchRom CAM	1	EchiTAbG	0.78125		3.59804e+06	3.05827	3.05827	84.3508
D09	Sample X81	3361223		EchRom CAM	1	EchiTAbG	0.78125		3.18745e+06	2.68072	2.68072	73.9374
D10	Sample X82	5305417		EchOce GHA	1	EchiTAbG	0.78125		5.13165e+06	4.46849	4.46849	90.988	88.9755
D11	Sample X83	5295877		EchOce GHA	1	EchiTAbG	0.78125		5.12211e+06	4.45972	4.45972	90.8094
D12	Sample X84	4992514		EchOce GHA	1	EchiTAbG	0.78125		4.81874e+06	4.18077	4.18077	85.1292
D13	Sample X85	1078532		EchRom NGA	1	EchiTAbG	0.78125		904762	0.581679	0.581679	53.546	45.1297
D14	Sample X86	1016051		EchRom NGA	1	EchiTAbG	0.78125		842281	0.524225	0.524225	48.2571
D15	Sample X87	842732		EchRom NGA	1	EchiTAbG	0.78125		668962	0.36485	0.36485	33.586
D22	Sample X94	115564		None	0	EchiTAbG	0.78125		-58206.3	-0.303815	#DIV/0!
D23	Sample X95	121645		None	0	EchiTAbG	0.78125		-52125.3	-0.298223	#DIV/0!
D24	Sample X96	119573		None	0	EchiTAbG	0.78125		-54197.3	-0.300128	#DIV/0!
E07	Sample X103	4125163		EchRom CAM	1	EchiTAbG	0.390625		3.95139e+06	3.3832	3.3832	93.3126
E08	Sample X104	4103794		EchRom CAM	1	EchiTAbG	0.390625		3.93002e+06	3.36355	3.36355	92.7706
E09	Sample X105	3210114		EchRom CAM	1	EchiTAbG	0.390625		3.03634e+06	2.54177	2.54177	70.1049
E10	Sample X106	5532271		EchOce GHA	1	EchiTAbG	0.390625		5.3585e+06	4.6771	4.6771	95.2356
E11	Sample X107	5617938		EchOce GHA	1	EchiTAbG	0.390625		5.44417e+06	4.75587	4.75587	96.8396
E12	Sample X108	5407301		EchOce GHA	1	EchiTAbG	0.390625		5.23353e+06	4.56218	4.56218	92.8957
E13	Sample X109	1243048		EchRom NGA	1	EchiTAbG	0.390625		1.06928e+06	0.732959	0.732959	67.4719
E14	Sample X110	1270849		EchRom NGA	1	EchiTAbG	0.390625		1.09708e+06	0.758523	0.758523	69.8252
E15	Sample X111	1085438		EchRom NGA	1	EchiTAbG	0.390625		911668	0.588029	0.588029	54.1305
E22	Sample X118	125892		None	0	EchiTAbG	0.390625		-47878.3	-0.294318	#DIV/0!
E23	Sample X119	122198		None	0	EchiTAbG	0.390625		-51572.3	-0.297714	#DIV/0!
E24	Sample X120	123560		None	0	EchiTAbG	0.390625		-50210.3	-0.296462	#DIV/0!
F07	Sample X127	4477369		EchRom CAM	1	EchiTAbG	0.195312		4.3036e+06	3.70707	3.70707	102.245
F08	Sample X128	4275127		EchRom CAM	1	EchiTAbG	0.195312		4.10136e+06	3.5211	3.5211	97.116
F09	Sample X129	3989508		EchRom CAM	1	EchiTAbG	0.195312		3.81574e+06	3.25846	3.25846	89.872
F10	Sample X130	5765994		EchOce GHA	1	EchiTAbG	0.195312		5.59222e+06	4.89202	4.89202	99.6118
F11	Sample X131	5831246		EchOce GHA	1	EchiTAbG	0.195312		5.65748e+06	4.95202	4.95202	100.834
F12	Sample X132	5479421		EchOce GHA	1	EchiTAbG	0.195312		5.30565e+06	4.6285	4.6285	94.246
F13	Sample X133	1417261		EchRom NGA	1	EchiTAbG	0.195312		1.24349e+06	0.893156	0.893156	82.2187
F14	Sample X134	1458725		EchRom NGA	1	EchiTAbG	0.195312		1.28495e+06	0.931284	0.931284	85.7286
F15	Sample X135	1272650		EchRom NGA	1	EchiTAbG	0.195312		1.09888e+06	0.760179	0.760179	69.9777
F22	Sample X142	123807		None	0	EchiTAbG	0.195312		-49963.3	-0.296235	#DIV/0!
F23	Sample X143	127146		None	0	EchiTAbG	0.195312		-46624.3	-0.293164	#DIV/0!
F24	Sample X144	118524		None	0	EchiTAbG	0.195312		-55246.3	-0.301093	#DIV/0!
G07	Sample X151	4358505		EchRom CAM	1	EchiTAbG	0.0976562		4.18473e+06	3.59777	3.59777	99.2306
G08	Sample X152	4232962		EchRom CAM	1	EchiTAbG	0.0976562		4.05919e+06	3.48232	3.48232	96.0466
G09	Sample X153	3952876		EchRom CAM	1	EchiTAbG	0.0976562		3.77911e+06	3.22477	3.22477	88.943
G10	Sample X154	6009448		EchOce GHA	1	EchiTAbG	0.0976562		5.83568e+06	5.11588	5.11588	104.17
G11	Sample X155	5960795		EchOce GHA	1	EchiTAbG	0.0976562		5.78702e+06	5.07114	5.07114	103.259
G12	Sample X156	5726881		EchOce GHA	1	EchiTAbG	0.0976562		5.55311e+06	4.85605	4.85605	98.8794
G13	Sample X157	1643798		EchRom NGA	1	EchiTAbG	0.0976562		1.47003e+06	1.10147	1.10147	101.395
G14	Sample X158	1536968		EchRom NGA	1	EchiTAbG	0.0976562		1.3632e+06	1.00323	1.00323	92.3517
G15	Sample X159	1347318		EchRom NGA	1	EchiTAbG	0.0976562		1.17355e+06	0.82884	0.82884	76.2982
G22	Sample X166	127544		None	0	EchiTAbG	0.0976562		-46226.3	-0.292799	#DIV/0!
G23	Sample X167	126164		None	0	EchiTAbG	0.0976562		-47606.3	-0.294067	#DIV/0!
G24	Sample X168	116550		None	0	EchiTAbG	0.0976562		-57220.3	-0.302908	#DIV/0!
H07	Sample X175	4576392		EchRom CAM	1	EchiTAbG	0		4.40262e+06	3.79812	3.79812	104.757
H08	Sample X176	4609399		EchRom CAM	1	EchiTAbG	0		4.43563e+06	3.82847	3.82847	105.594
H09	Sample X177	3980732		EchRom CAM	1	EchiTAbG	0		3.80696e+06	3.25039	3.25039	89.6495
H10	Sample X178	5388221		EchOce GHA	1	EchiTAbG	0		5.21445e+06	4.54464	4.54464	92.5384
H11	Sample X179	5976631		EchOce GHA	1	EchiTAbG	0		5.80286e+06	5.08571	5.08571	103.556
H12	Sample X180	5995329		EchOce GHA	1	EchiTAbG	0		5.82156e+06	5.1029	5.1029	103.906
H13	Sample X181	1732509		EchRom NGA	1	EchiTAbG	0		1.55874e+06	1.18304	1.18304	108.904
H14	Sample X182	1708134		EchRom NGA	1	EchiTAbG	0		1.53436e+06	1.16063	1.16063	106.841
H15	Sample X183	1441324		EchRom NGA	1	EchiTAbG	0		1.26755e+06	0.915283	0.915283	84.2556
H22	Sample X190	150149		None	0	EchiTAbG	0		-23621.3	-0.272012	#DIV/0!
H23	Sample X191	130967		None	0	EchiTAbG	0		-42803.3	-0.289651	#DIV/0!
H24	Sample X192	138387		None	0	EchiTAbG	0		-35383.3	-0.282828	#DIV/0!
I07	Sample X199	1131642		EchRom CAM	1	SAIMR Echis	6.25		957872	0.630516	0.630516	17.1658	14.9409
I08	Sample X200	1052749		EchRom CAM	1	SAIMR Echis	6.25		878979	0.55797	0.55797	15.1908
I09	Sample X201	943915		EchRom CAM	1	SAIMR Echis	6.25		770145	0.457892	0.457892	12.4661
I10	Sample X202	1468028		EchOce GHA	1	SAIMR Echis	6.25		1.29426e+06	0.939838	0.939838	22.8538	20.9961
I11	Sample X203	1374239		EchOce GHA	1	SAIMR Echis	6.25		1.20047e+06	0.853595	0.853595	20.7566
I12	Sample X204	1312584		EchOce GHA	1	SAIMR Echis	6.25		1.13881e+06	0.7969	0.7969	19.378
I13	Sample X205	525182		EchRom NGA	1	SAIMR Echis	6.25		351412	0.072848	0.072848	5.54369	4.23193
I14	Sample X206	518222		EchRom NGA	1	SAIMR Echis	6.25		344452	0.0664479	0.0664479	5.05665
I15	Sample X207	475905		EchRom NGA	1	SAIMR Echis	6.25		302135	0.0275355	0.0275355	2.09544
I19	Sample X211	6166471		Bee venom	5U	N/A	0		5.9927e+06	5.26027	#VALUE!
I20	Sample X212	5779922		Bee venom	5U	N/A	0		5.60615e+06	4.90482	#VALUE!
I21	Sample X213	5522922		Bee venom	5U	N/A	0		5.34915e+06	4.6685	#VALUE!
I22	Sample X214	169118		None	0	SAIMR Echis	6.25		-4652.33	-0.254569	#DIV/0!
I23	Sample X215	160196		None	0	SAIMR Echis	6.25		-13574.3	-0.262773	#DIV/0!
I24	Sample X216	146539		None	0	SAIMR Echis	6.25		-27231.3	-0.275332	#DIV/0!
J07	Sample X223	1289144		EchRom CAM	1	SAIMR Echis	3.125		1.11537e+06	0.775346	0.775346	21.1088
J08	Sample X224	938525		EchRom CAM	1	SAIMR Echis	3.125		764755	0.452936	0.452936	12.3312
J09	Sample X225	972014		EchRom CAM	1	SAIMR Echis	3.125		798244	0.483731	0.483731	13.1696
J10	Sample X226	1801936		EchOce GHA	1	SAIMR Echis	3.125		1.62817e+06	1.24688	1.24688	30.3201
J11	Sample X227	1769003		EchOce GHA	1	SAIMR Echis	3.125		1.59523e+06	1.2166	1.2166	29.5837
J12	Sample X228	1805105		EchOce GHA	1	SAIMR Echis	3.125		1.63133e+06	1.2498	1.2498	30.3909
J13	Sample X229	639636		EchRom NGA	1	SAIMR Echis	3.125		465866	0.178094	0.178094	13.5528
J14	Sample X230	619066		EchRom NGA	1	SAIMR Echis	3.125		445296	0.159179	0.159179	12.1134
J15	Sample X231	612715		EchRom NGA	1	SAIMR Echis	3.125		438945	0.153339	0.153339	11.669
J19	Sample X235	2912928		Bee venom	2.5 U	N/A	0		2.73916e+06	2.26849	#VALUE!
J20	Sample X236	2994898		Bee venom	2.5 U	N/A	0		2.82113e+06	2.34387	#VALUE!
J21	Sample X237	3016076		Bee venom	2.5 U	N/A	0		2.84231e+06	2.36334	#VALUE!
J22	Sample X238	158683		None	0	SAIMR Echis	3.125		-15087.3	-0.264165	#DIV/0!
J23	Sample X239	155306		None	0	SAIMR Echis	3.125		-18464.3	-0.26727	#DIV/0!
J24	Sample X240	142227		None	0	SAIMR Echis	3.125		-31543.3	-0.279297	#DIV/0!
K07	Sample X247	1605042		EchRom CAM	1	SAIMR Echis	1.5625		1.43127e+06	1.06583	1.06583	29.0172
K08	Sample X248	1535343		EchRom CAM	1	SAIMR Echis	1.5625		1.36157e+06	1.00174	1.00174	27.2724
K09	Sample X249	1507678		EchRom CAM	1	SAIMR Echis	1.5625		1.33391e+06	0.976298	0.976298	26.5798
K10	Sample X250	3462153		EchOce GHA	1	SAIMR Echis	1.5625		3.28838e+06	2.77353	2.77353	67.443
K11	Sample X251	4031292		EchOce GHA	1	SAIMR Echis	1.5625		3.85752e+06	3.29688	3.29688	80.1692
K12	Sample X252	3606203		EchOce GHA	1	SAIMR Echis	1.5625		3.43243e+06	2.90599	2.90599	70.664
K13	Sample X253	817653		EchRom NGA	1	SAIMR Echis	1.5625		643883	0.341789	0.341789	26.0099
K14	Sample X254	701697		EchRom NGA	1	SAIMR Echis	1.5625		527927	0.235162	0.235162	17.8957
K15	Sample X255	702035		EchRom NGA	1	SAIMR Echis	1.5625		528265	0.235472	0.235472	17.9193
K19	Sample X259	2341581		Bee venom	1.25 U	N/A	0		2.16781e+06	1.74311	#VALUE!
K20	Sample X260	2270583		Bee venom	1.25 U	N/A	0		2.09681e+06	1.67782	#VALUE!
K21	Sample X261	2161614		Bee venom	1.25 U	N/A	0		1.98784e+06	1.57762	#VALUE!
K22	Sample X262	153464		None	0	SAIMR Echis	1.5625		-20306.3	-0.268964	#DIV/0!
K23	Sample X263	163147		None	0	SAIMR Echis	1.5625		-10623.3	-0.26006	#DIV/0!
K24	Sample X264	141592		None	0	SAIMR Echis	1.5625		-32178.3	-0.279881	#DIV/0!
L07	Sample X271	3857860		EchRom CAM	1	SAIMR Echis	0.78125		3.68409e+06	3.1374	3.1374	85.4158	62.9567
L08	Sample X272	2885479		EchRom CAM	1	SAIMR Echis	0.78125		2.71171e+06	2.24325	2.24325	61.0726
L09	Sample X273	2138878		EchRom CAM	1	SAIMR Echis	0.78125		1.96511e+06	1.55672	1.55672	42.3817
L10	Sample X274	5051851		EchOce GHA	1	SAIMR Echis	0.78125		4.87808e+06	4.23533	4.23533	102.989	90.6826
L11	Sample X275	4360603		EchOce GHA	1	SAIMR Echis	0.78125		4.18683e+06	3.59969	3.59969	87.5327
L12	Sample X276	4091965		EchOce GHA	1	SAIMR Echis	0.78125		3.91819e+06	3.35267	3.35267	81.5258
L13	Sample X277	749350		EchRom NGA	1	SAIMR Echis	0.78125		575580	0.278981	0.278981	21.2303	21.048
L14	Sample X278	711514		EchRom NGA	1	SAIMR Echis	0.78125		537744	0.244189	0.244189	18.5826
L15	Sample X279	779371		EchRom NGA	1	SAIMR Echis	0.78125		605601	0.306586	0.306586	23.3311
L19	Sample X283	1397761		Bee venom	0.625 U	N/A	0		1.22399e+06	0.875225	#VALUE!
L20	Sample X284	1520353		Bee venom	0.625 U	N/A	0		1.34658e+06	0.987954	#VALUE!
L21	Sample X285	1478387		Bee venom	0.625 U	N/A	0		1.30462e+06	0.949364	#VALUE!
L22	Sample X286	145090		None	0	SAIMR Echis	0.78125		-28680.3	-0.276664	#DIV/0!
L23	Sample X287	146985		None	0	SAIMR Echis	0.78125		-26785.3	-0.274922	#DIV/0!
L24	Sample X288	136935		None	0	SAIMR Echis	0.78125		-36835.3	-0.284163	#DIV/0!
M07	Sample X295	3559267		EchRom CAM	1	SAIMR Echis	0.390625		3.3855e+06	2.86283	2.86283	77.9406
M08	Sample X296	3916625		EchRom CAM	1	SAIMR Echis	0.390625		3.74285e+06	3.19144	3.19144	86.887
M09	Sample X297	3142572		EchRom CAM	1	SAIMR Echis	0.390625		2.9688e+06	2.47966	2.47966	67.5088
M10	Sample X298	6171241		EchOce GHA	1	SAIMR Echis	0.390625		5.99747e+06	5.26466	5.26466	128.019
M11	Sample X299	5981210		EchOce GHA	1	SAIMR Echis	0.390625		5.80744e+06	5.08992	5.08992	123.77
M12	Sample X300	5851852		EchOce GHA	1	SAIMR Echis	0.390625		5.67808e+06	4.97097	4.97097	120.877
M13	Sample X301	1015049		EchRom NGA	1	SAIMR Echis	0.390625		841279	0.523303	0.523303	39.8231
M14	Sample X302	1038246		EchRom NGA	1	SAIMR Echis	0.390625		864476	0.544634	0.544634	41.4463
M15	Sample X303	1012909		EchRom NGA	1	SAIMR Echis	0.390625		839139	0.521335	0.521335	39.6733
M19	Sample X307	892525		Bee venom	0.3125 U	N/A	0		718755	0.410637	#VALUE!
M20	Sample X308	944727		Bee venom	0.3125 U	N/A	0		770957	0.458639	#VALUE!
M21	Sample X309	923454		Bee venom	0.3125 U	N/A	0		749684	0.439077	#VALUE!
M22	Sample X310	139515		None	0	SAIMR Echis	0.390625		-34255.3	-0.281791	#DIV/0!
M23	Sample X311	137913		None	0	SAIMR Echis	0.390625		-35857.3	-0.283264	#DIV/0!
M24	Sample X312	148717		None	0	SAIMR Echis	0.390625		-25053.3	-0.273329	#DIV/0!
N07	Sample X319	4366518		EchRom CAM	1	SAIMR Echis	0.195312		4.19275e+06	3.60513	3.60513	98.1499
N08	Sample X320	4806871		EchRom CAM	1	SAIMR Echis	0.195312		4.6331e+06	4.01006	4.01006	109.174
N09	Sample X321	4203198		EchRom CAM	1	SAIMR Echis	0.195312		4.02943e+06	3.45495	3.45495	94.0613
N10	Sample X322	6354022		EchOce GHA	1	SAIMR Echis	0.195312		6.18025e+06	5.43274	5.43274	132.106
N11	Sample X323	6250230		EchOce GHA	1	SAIMR Echis	0.195312		6.07646e+06	5.33729	5.33729	129.785
N12	Sample X324	5871694		EchOce GHA	1	SAIMR Echis	0.195312		5.69792e+06	4.98921	4.98921	121.321
N13	Sample X325	1316335		EchRom NGA	1	SAIMR Echis	0.195312		1.14256e+06	0.80035	0.80035	60.9062
N14	Sample X326	1287749		EchRom NGA	1	SAIMR Echis	0.195312		1.11398e+06	0.774064	0.774064	58.9058
N15	Sample X327	1079019		EchRom NGA	1	SAIMR Echis	0.195312		905249	0.582127	0.582127	44.2995
N19	Sample X331	449986		Bee venom	0.156 U	N/A	0		276216	0.00370179	#VALUE!
N20	Sample X332	512535		Bee venom	0.156 U	N/A	0		338765	0.0612185	#VALUE!
N21	Sample X333	427399		Bee venom	0.156 U	N/A	0		253629	-0.017068	#VALUE!
N22	Sample X334	146831		None	0	SAIMR Echis	0.195312		-26939.3	-0.275063	#DIV/0!
N23	Sample X335	136736		None	0	SAIMR Echis	0.195312		-37034.3	-0.284346	#DIV/0!
N24	Sample X336	124770		None	0	SAIMR Echis	0.195312		-49000.3	-0.295349	#DIV/0!
O07	Sample X343	5104319		EchRom CAM	1	SAIMR Echis	0.0976562		4.93055e+06	4.28358	4.28358	116.621
O08	Sample X344	4867735		EchRom CAM	1	SAIMR Echis	0.0976562		4.69396e+06	4.06603	4.06603	110.698
O09	Sample X345	4199573		EchRom CAM	1	SAIMR Echis	0.0976562		4.0258e+06	3.45162	3.45162	93.9705
O10	Sample X346	6193946		EchOce GHA	1	SAIMR Echis	0.0976562		6.02018e+06	5.28554	5.28554	128.527
O11	Sample X347	6294494		EchOce GHA	1	SAIMR Echis	0.0976562		6.12072e+06	5.378	5.378	130.775
O12	Sample X348	6221420		EchOce GHA	1	SAIMR Echis	0.0976562		6.04765e+06	5.3108	5.3108	129.141
O13	Sample X349	1683935		EchRom NGA	1	SAIMR Echis	0.0976562		1.51016e+06	1.13837	1.13837	86.6297
O14	Sample X350	1377773		EchRom NGA	1	SAIMR Echis	0.0976562		1.204e+06	0.856845	0.856845	65.2054
O15	Sample X351	1194813		EchRom NGA	1	SAIMR Echis	0.0976562		1.02104e+06	0.688605	0.688605	52.4024
O19	Sample X355	257154		Bee venom	0.078 U	N/A	0		83383.7	-0.173616	#VALUE!
O20	Sample X356	283194		Bee venom	0.078 U	N/A	0		109424	-0.149671	#VALUE!
O21	Sample X357	295951		Bee venom	0.078 U	N/A	0		122181	-0.137941	#VALUE!
O22	Sample X358	135641		None	0	SAIMR Echis	0.0976562		-38129.3	-0.285353	#DIV/0!
O23	Sample X359	123677		None	0	SAIMR Echis	0.0976562		-50093.3	-0.296354	#DIV/0!
O24	Sample X360	129110		None	0	SAIMR Echis	0.0976562		-44660.3	-0.291359	#DIV/0!
P07	Sample X367	4869833		EchRom CAM	1	SAIMR Echis	0		4.69606e+06	4.06796	4.06796	110.75
P08	Sample X368	4508850		EchRom CAM	1	SAIMR Echis	0		4.33508e+06	3.73601	3.73601	101.713
P09	Sample X369	3942573		EchRom CAM	1	SAIMR Echis	0		3.7688e+06	3.2153	3.2153	87.5366
P10	Sample X370	5829719		EchOce GHA	1	SAIMR Echis	0		5.65595e+06	4.95061	4.95061	120.383
P11	Sample X371	4734751		EchOce GHA	1	SAIMR Echis	0		4.56098e+06	3.94374	3.94374	95.8987
P12	Sample X372	4190033		EchOce GHA	1	SAIMR Echis	0		4.01626e+06	3.44285	3.44285	83.7187
P13	Sample X373	2054040		EchRom NGA	1	SAIMR Echis	0		1.88027e+06	1.4787	1.4787	112.529
P14	Sample X374	1970854		EchRom NGA	1	SAIMR Echis	0		1.79708e+06	1.40221	1.40221	106.707
P15	Sample X375	1600113		EchRom NGA	1	SAIMR Echis	0		1.42634e+06	1.0613	1.0613	80.7641
P19	Sample X379	240498		Bee venom	0U	N/A	0		66727.7	-0.188932	#VALUE!
P20	Sample X380	125129		Bee venom	0U	N/A	0		-48641.3	-0.295019	#VALUE!
P21	Sample X381	155684		Bee venom	0U	N/A	0		-18086.3	-0.266922	#VALUE!
P22	Sample X382	152387		None	0	SAIMR Echis	0		-21383.3	-0.269954	#DIV/0!
P23	Sample X383	98421		None	0	SAIMR Echis	0		-75349.3	-0.319578	#DIV/0!
P24	Sample X384	125748		None	0	SAIMR Echis	0		-48022.3	-0.29445	#DIV/0!
		173770		Mean blank
				P19-P21

## Sheet: ETG&SE Standard curve
Bee venom standards									Minus mean blank
I19	Sample X211	6166471		Bee venom	5U	N/A	0		5.9927e+06
I20	Sample X212	5779922		Bee venom	5U	N/A	0		5.60615e+06
I21	Sample X213	5522922		Bee venom	5U	N/A	0		5.34915e+06
J19	Sample X235	2912928		Bee venom	2.5 U	N/A	0		2.73916e+06
J20	Sample X236	2994898		Bee venom	2.5 U	N/A	0		2.82113e+06
J21	Sample X237	3016076		Bee venom	2.5 U	N/A	0		2.84231e+06
K19	Sample X259	2341581		Bee venom	1.25 U	N/A	0		2.16781e+06
K20	Sample X260	2270583		Bee venom	1.25 U	N/A	0		2.09681e+06
K21	Sample X261	2161614		Bee venom	1.25 U	N/A	0		1.98784e+06
L19	Sample X283	1397761		Bee venom	0.625 U	N/A	0		1.22399e+06
L20	Sample X284	1520353		Bee venom	0.625 U	N/A	0		1.34658e+06
L21	Sample X285	1478387		Bee venom	0.625 U	N/A	0		1.30462e+06
M19	Sample X307	892525		Bee venom	0.3125 U	N/A	0		718755
M20	Sample X308	944727		Bee venom	0.3125 U	N/A	0		770957
M21	Sample X309	923454		Bee venom	0.3125 U	N/A	0		749684
N19	Sample X331	449986		Bee venom	0.156 U	N/A	0		276216
N20	Sample X332	512535		Bee venom	0.156 U	N/A	0		338765
N21	Sample X333	427399		Bee venom	0.156 U	N/A	0		253629
O19	Sample X355	257154		Bee venom	0.078 U	N/A	0		83383.7
O20	Sample X356	283194		Bee venom	0.078 U	N/A	0		109424
O21	Sample X357	295951		Bee venom	0.078 U	N/A	0		122181
P19	Sample X379	240498		Bee venom	0U	N/A	0		66727.7
P20	Sample X380	125129		Bee venom	0U	N/A	0		-48641.3
P21	Sample X381	155684		Bee venom	0U	N/A	0		-18086.3
		173770		mean blank

## Sheet: VINS Echis
									H19-H21	(y-111960)/1294608 from standard curve equation
Well	Content	Raw Data (485-15/520-20)		Venom	ug	Antivenom	uL		Minus mean blank	Convert to activity	per ug venom	% activity	Mean	St Dev
A07	Sample X7	381384		EchRom CAM	1	VINS Echis	6.25		213654	0.0785517	0.0785517	3.21607	0.893809	2.60686
A08	Sample X8	218791		EchRom CAM	1	VINS Echis	6.25		51060.7	-0.0470408	-0.0470408	-1.92595
A09	Sample X9	323684		EchRom CAM	1	VINS Echis	6.25		155954	0.0339822	0.0339822	1.3913
A10	Sample X10	712137		EchOce GHA	1	VINS Echis	6.25		544407	0.334037	0.334037	8.07283	8.05058	0.609016
A11	Sample X11	709754		EchOce GHA	1	VINS Echis	6.25		542024	0.332196	0.332196	8.02834
A12	Sample X12	767414		EchOce GHA	1	VINS Echis	6.25		599684	0.376735	0.376735	9.10473
A13	Sample X13	205440		EchRom NGA	1	VINS Echis	6.25		37709.7	-0.0573535	-0.0573535	-7.86732	-10.9172	3.60933
A14	Sample X14	185480		EchRom NGA	1	VINS Echis	6.25		17749.7	-0.0727713	-0.0727713	-9.98222
A15	Sample X15	139048		EchRom NGA	1	VINS Echis	6.25		-28682.3	-0.108637	-0.108637	-14.902
A19	Sample X19	3425139		Bee venom	5U	N/A	0		3.25741e+06	2.42965	#VALUE!
A20	Sample X20	2561470		Bee venom	5U	N/A	0		2.39374e+06	1.76253	#VALUE!
A21	Sample X21	2494764		Bee venom	5U	N/A	0		2.32703e+06	1.711	#VALUE!
A22	Sample X22	133329		None	0	VINS Echis	6.25		-34401.3	-0.113055	#DIV/0!
A23	Sample X23	130003		None	0	VINS Echis	6.25		-37727.3	-0.115624	#DIV/0!
A24	Sample X24	114346		None	0	VINS Echis	6.25		-53384.3	-0.127718	#DIV/0!
B07	Sample X31	860919		EchRom CAM	1	VINS Echis	3.125		693189	0.448961	0.448961	18.3814
B08	Sample X32	1245188		EchRom CAM	1	VINS Echis	3.125		1.07746e+06	0.745784	0.745784	30.5339
B09	Sample X33	1102135		EchRom CAM	1	VINS Echis	3.125		934405	0.635285	0.635285	26.0099
B10	Sample X34	2221955		EchOce GHA	1	VINS Echis	3.125		2.05422e+06	1.50027	1.50027	36.2578
B11	Sample X35	2881579		EchOce GHA	1	VINS Echis	3.125		2.71385e+06	2.00979	2.00979	48.5715
B12	Sample X36	3339091		EchOce GHA	1	VINS Echis	3.125		3.17136e+06	2.36319	2.36319	57.1123
B13	Sample X37	513063		EchRom NGA	1	VINS Echis	3.125		345333	0.180265	0.180265	24.7274
B14	Sample X38	557899		EchRom NGA	1	VINS Echis	3.125		390169	0.214898	0.214898	29.4781
B15	Sample X39	559849		EchRom NGA	1	VINS Echis	3.125		392119	0.216404	0.216404	29.6847
B19	Sample X43	2365266		Bee venom	2.5 U	N/A	0		2.19754e+06	1.61097	#VALUE!
B20	Sample X44	2137727		Bee venom	2.5 U	N/A	0		1.97e+06	1.43521	#VALUE!
B21	Sample X45	2154654		Bee venom	2.5 U	N/A	0		1.98692e+06	1.44829	#VALUE!
B22	Sample X46	139207		None	0	VINS Echis	3.125		-28523.3	-0.108514	#DIV/0!
B23	Sample X47	151332		None	0	VINS Echis	3.125		-16398.3	-0.0991484	#DIV/0!
B24	Sample X48	125909		None	0	VINS Echis	3.125		-41821.3	-0.118786	#DIV/0!
C07	Sample X55	1731005		EchRom CAM	1	VINS Echis	1.5625		1.56327e+06	1.12105	1.12105	45.8979
C08	Sample X56	1914561		EchRom CAM	1	VINS Echis	1.5625		1.74683e+06	1.26283	1.26283	51.7029
C09	Sample X57	1885677		EchRom CAM	1	VINS Echis	1.5625		1.71795e+06	1.24052	1.24052	50.7895
C10	Sample X58	3958027		EchOce GHA	1	VINS Echis	1.5625		3.7903e+06	2.84127	2.84127	68.6664
C11	Sample X59	4255857		EchOce GHA	1	VINS Echis	1.5625		4.08813e+06	3.07133	3.07133	74.2263
C12	Sample X60	4782831		EchOce GHA	1	VINS Echis	1.5625		4.6151e+06	3.47838	3.47838	84.0637
C13	Sample X61	573133		EchRom NGA	1	VINS Echis	1.5625		405403	0.226665	0.226665	31.0922
C14	Sample X62	616764		EchRom NGA	1	VINS Echis	1.5625		449034	0.260367	0.260367	35.7152
C15	Sample X63	623020		EchRom NGA	1	VINS Echis	1.5625		455290	0.2652	0.2652	36.3781
C19	Sample X67	1892353		Bee venom	1.25 U	N/A	0		1.72462e+06	1.24568	#VALUE!
C20	Sample X68	1796140		Bee venom	1.25 U	N/A	0		1.62841e+06	1.17136	#VALUE!
C21	Sample X69	1740322		Bee venom	1.25 U	N/A	0		1.57259e+06	1.12824	#VALUE!
C22	Sample X70	148570		None	0	VINS Echis	1.5625		-19160.3	-0.101282	#DIV/0!
C23	Sample X71	146452		None	0	VINS Echis	1.5625		-21278.3	-0.102918	#DIV/0!
C24	Sample X72	129251		None	0	VINS Echis	1.5625		-38479.3	-0.116205	#DIV/0!
D07	Sample X79	2803823		EchRom CAM	1	VINS Echis	0.78125		2.63609e+06	1.94973	1.94973	79.8259	81.2887
D08	Sample X80	2879751		EchRom CAM	1	VINS Echis	0.78125		2.71202e+06	2.00838	2.00838	82.2271
D09	Sample X81	2866656		EchRom CAM	1	VINS Echis	0.78125		2.69893e+06	1.99826	1.99826	81.813
D10	Sample X82	4945769		EchOce GHA	1	VINS Echis	0.78125		4.77804e+06	3.60424	3.60424	87.1054	86.9855
D11	Sample X83	5067878		EchOce GHA	1	VINS Echis	0.78125		4.90015e+06	3.69856	3.69856	89.3849
D12	Sample X84	4804391		EchOce GHA	1	VINS Echis	0.78125		4.63666e+06	3.49504	3.49504	84.4662
D13	Sample X85	554459		EchRom NGA	1	VINS Echis	0.78125		386729	0.212241	0.212241	29.1136	35.3857
D14	Sample X86	593066		EchRom NGA	1	VINS Echis	0.78125		425336	0.242062	0.242062	33.2043
D15	Sample X87	693436		EchRom NGA	1	VINS Echis	0.78125		525706	0.319591	0.319591	43.8391
D19	Sample X91	1260558		Bee venom	0.625 U	N/A	0		1.09283e+06	0.757656	#VALUE!
D20	Sample X92	1181813		Bee venom	0.625 U	N/A	0		1.01408e+06	0.696831	#VALUE!
D21	Sample X93	1209425		Bee venom	0.625 U	N/A	0		1.04169e+06	0.718159	#VALUE!
D22	Sample X94	141521		None	0	VINS Echis	0.78125		-26209.3	-0.106727	#DIV/0!
D23	Sample X95	143604		None	0	VINS Echis	0.78125		-24126.3	-0.105118	#DIV/0!
D24	Sample X96	128265		None	0	VINS Echis	0.78125		-39465.3	-0.116966	#DIV/0!
E07	Sample X103	3620512		EchRom CAM	1	VINS Echis	0.390625		3.45278e+06	2.58057	2.58057	105.654
E08	Sample X104	3518628		EchRom CAM	1	VINS Echis	0.390625		3.3509e+06	2.50187	2.50187	102.432
E09	Sample X105	3652566		EchRom CAM	1	VINS Echis	0.390625		3.48484e+06	2.60533	2.60533	106.667
E10	Sample X106	5788126		EchOce GHA	1	VINS Echis	0.390625		5.6204e+06	4.25491	4.25491	102.83
E11	Sample X107	5414742		EchOce GHA	1	VINS Echis	0.390625		5.24701e+06	3.96649	3.96649	95.8601
E12	Sample X108	5507659		EchOce GHA	1	VINS Echis	0.390625		5.33993e+06	4.03826	4.03826	97.5947
E13	Sample X109	684418		EchRom NGA	1	VINS Echis	0.390625		516688	0.312626	0.312626	42.8836
E14	Sample X110	612282		EchRom NGA	1	VINS Echis	0.390625		444552	0.256905	0.256905	35.2403
E15	Sample X111	737230		EchRom NGA	1	VINS Echis	0.390625		569500	0.353419	0.353419	48.4794
E19	Sample X115	820700		Bee venom	0.3125 U	N/A	0		652970	0.417895	#VALUE!
E20	Sample X116	763677		Bee venom	0.3125 U	N/A	0		595947	0.373848	#VALUE!
E21	Sample X117	767062		Bee venom	0.3125 U	N/A	0		599332	0.376463	#VALUE!
E22	Sample X118	146174		None	0	VINS Echis	0.390625		-21556.3	-0.103133	#DIV/0!
E23	Sample X119	137998		None	0	VINS Echis	0.390625		-29732.3	-0.109448	#DIV/0!
E24	Sample X120	125154		None	0	VINS Echis	0.390625		-42576.3	-0.119369	#DIV/0!
F07	Sample X127	3989890		EchRom CAM	1	VINS Echis	0.195312		3.82216e+06	2.86589	2.86589	117.335
F08	Sample X128	3758456		EchRom CAM	1	VINS Echis	0.195312		3.59073e+06	2.68712	2.68712	110.016
F09	Sample X129	3800431		EchRom CAM	1	VINS Echis	0.195312		3.6327e+06	2.71954	2.71954	111.344
F10	Sample X130	5517962		EchOce GHA	1	VINS Echis	0.195312		5.35023e+06	4.04622	4.04622	97.787
F11	Sample X131	5753783		EchOce GHA	1	VINS Echis	0.195312		5.58605e+06	4.22838	4.22838	102.189
F12	Sample X132	5715624		EchOce GHA	1	VINS Echis	0.195312		5.54789e+06	4.1989	4.1989	101.477
F13	Sample X133	744258		EchRom NGA	1	VINS Echis	0.195312		576528	0.358848	0.358848	49.2241
F14	Sample X134	745802		EchRom NGA	1	VINS Echis	0.195312		578072	0.360041	0.360041	49.3877
F15	Sample X135	897887		EchRom NGA	1	VINS Echis	0.195312		730157	0.477516	0.477516	65.5021
F19	Sample X139	524302		Bee venom	0.156 U	N/A	0		356572	0.188947	#VALUE!
F20	Sample X140	485384		Bee venom	0.156 U	N/A	0		317654	0.158885	#VALUE!
F21	Sample X141	481497		Bee venom	0.156 U	N/A	0		313767	0.155882	#VALUE!
F22	Sample X142	141185		None	0	VINS Echis	0.195312		-26545.3	-0.106986	#DIV/0!
F23	Sample X143	138327		None	0	VINS Echis	0.195312		-29403.3	-0.109194	#DIV/0!
F24	Sample X144	133710		None	0	VINS Echis	0.195312		-34020.3	-0.11276	#DIV/0!
G07	Sample X151	4034917		EchRom CAM	1	VINS Echis	0.0976562		3.86719e+06	2.90067	2.90067	118.759
G08	Sample X152	3783451		EchRom CAM	1	VINS Echis	0.0976562		3.61572e+06	2.70643	2.70643	110.807
G09	Sample X153	3949632		EchRom CAM	1	VINS Echis	0.0976562		3.7819e+06	2.83479	2.83479	116.062
G10	Sample X154	5871503		EchOce GHA	1	VINS Echis	0.0976562		5.70377e+06	4.31931	4.31931	104.387
G11	Sample X155	5748059		EchOce GHA	1	VINS Echis	0.0976562		5.58033e+06	4.22396	4.22396	102.082
G12	Sample X156	5547153		EchOce GHA	1	VINS Echis	0.0976562		5.37942e+06	4.06877	4.06877	98.3319
G13	Sample X157	846808		EchRom NGA	1	VINS Echis	0.0976562		679078	0.438061	0.438061	60.0899
G14	Sample X158	848515		EchRom NGA	1	VINS Echis	0.0976562		680785	0.43938	0.43938	60.2708
G15	Sample X159	896113		EchRom NGA	1	VINS Echis	0.0976562		728383	0.476146	0.476146	65.3141
G19	Sample X163	332824		Bee venom	0.078 U	N/A	0		165094	0.0410423	#VALUE!
G20	Sample X164	332120		Bee venom	0.078 U	N/A	0		164390	0.0404985	#VALUE!
G21	Sample X165	347734		Bee venom	0.078 U	N/A	0		180004	0.0525593	#VALUE!
G22	Sample X166	144031		None	0	VINS Echis	0.0976562		-23699.3	-0.104788	#DIV/0!
G23	Sample X167	140421		None	0	VINS Echis	0.0976562		-27309.3	-0.107576	#DIV/0!
G24	Sample X168	131747		None	0	VINS Echis	0.0976562		-35983.3	-0.114277	#DIV/0!
H07	Sample X175	3548010		EchRom CAM	1	VINS Echis	0		3.38028e+06	2.52456	2.52456	103.361
H08	Sample X176	3331459		EchRom CAM	1	VINS Echis	0		3.16373e+06	2.35729	2.35729	96.5124
H09	Sample X177	3445745		EchRom CAM	1	VINS Echis	0		3.27801e+06	2.44557	2.44557	100.127
H10	Sample X178	5784310		EchOce GHA	1	VINS Echis	0		5.61658e+06	4.25196	4.25196	102.759
H11	Sample X179	5517389		EchOce GHA	1	VINS Echis	0		5.34966e+06	4.04578	4.04578	97.7763
H12	Sample X180	5607826		EchOce GHA	1	VINS Echis	0		5.4401e+06	4.11564	4.11564	99.4646
H13	Sample X181	1207840		EchRom NGA	1	VINS Echis	0		1.04011e+06	0.716935	0.716935	98.3437
H14	Sample X182	1248600		EchRom NGA	1	VINS Echis	0		1.08087e+06	0.748419	0.748419	102.663
H15	Sample X183	1213975		EchRom NGA	1	VINS Echis	0		1.04624e+06	0.721674	0.721674	98.9938
H19	Sample X187	169213		Bee venom	0U	N/A	0		1482.67	-0.0853365	#VALUE!
H20	Sample X188	164512		Bee venom	0U	N/A	0		-3218.33	-0.0889677	#VALUE!
H21	Sample X189	169466		Bee venom	0U	N/A	0		1735.67	-0.0851411	#VALUE!
H22	Sample X190	154451		None	0	VINS Echis	0		-13279.3	-0.0967392	#DIV/0!
H23	Sample X191	146713		None	0	VINS Echis	0		-21017.3	-0.102716	#DIV/0!
H24	Sample X192	144283		None	0	VINS Echis	0		-23447.3	-0.104593	#DIV/0!
		167730		Mean blank
				H19-H21

## Sheet: VE Standard curve
									Minus mean blank
A19	Sample X19	3425139		Bee venom	5U	N/A	0		3.25741e+06
A20	Sample X20	2561470		Bee venom	5U	N/A	0		2.39374e+06
A21	Sample X21	2494764		Bee venom	5U	N/A	0		2.32703e+06
B19	Sample X43	2365266		Bee venom	2.5 U	N/A	0		2.19754e+06
B20	Sample X44	2137727		Bee venom	2.5 U	N/A	0		1.97e+06
B21	Sample X45	2154654		Bee venom	2.5 U	N/A	0		1.98692e+06
C19	Sample X67	1892353		Bee venom	1.25 U	N/A	0		1.72462e+06
C20	Sample X68	1796140		Bee venom	1.25 U	N/A	0		1.62841e+06
C21	Sample X69	1740322		Bee venom	1.25 U	N/A	0		1.57259e+06
D19	Sample X91	1260558		Bee venom	0.625 U	N/A	0		1.09283e+06
D20	Sample X92	1181813		Bee venom	0.625 U	N/A	0		1.01408e+06
D21	Sample X93	1209425		Bee venom	0.625 U	N/A	0		1.04169e+06
E19	Sample X115	820700		Bee venom	0.3125 U	N/A	0		652970
E20	Sample X116	763677		Bee venom	0.3125 U	N/A	0		595947
E21	Sample X117	767062		Bee venom	0.3125 U	N/A	0		599332
F19	Sample X139	524302		Bee venom	0.156 U	N/A	0		356572
F20	Sample X140	485384		Bee venom	0.156 U	N/A	0		317654
F21	Sample X141	481497		Bee venom	0.156 U	N/A	0		313767
G19	Sample X163	332824		Bee venom	0.078 U	N/A	0		165094
G20	Sample X164	332120		Bee venom	0.078 U	N/A	0		164390
G21	Sample X165	347734		Bee venom	0.078 U	N/A	0		180004
H19	Sample X187	169213		Bee venom	0U	N/A	0		1482.67
H20	Sample X188	164512		Bee venom	0U	N/A	0		-3218.33
H21	Sample X189	169466		Bee venom	0U	N/A	0		1735.67
		167730		Mean blank
