# Supplementary material for: Preclinical evaluation of the neutralising efficacy of three antivenoms against the venoms of the recently taxonomically partitioned E. ocellatus and E. romani
Source: PLoS Negl Trop Dis. 2025 Aug 4;19(8):e0013371. doi: 10.1371/journal.pntd.0013371 (PMC12321083; doi:10.1371/journal.pntd.0013371)
Supplement: S4 File — (XLSX) [file pntd.0013371.s005.xlsx]

## Sheet: Table All Cycles
Well	Content	Raw Data (320-10/420-10)	Raw Data (320-10/420-10)	Raw Data (320-10/420-10)	Raw Data (320-10/420-10)	Raw Data (320-10/420-10)	Raw Data (320-10/420-10)	Raw Data (320-10/420-10)	Raw Data (320-10/420-10)	Raw Data (320-10/420-10)	Raw Data (320-10/420-10)	Raw Data (320-10/420-10)	Raw Data (320-10/420-10)	Raw Data (320-10/420-10)	Raw Data (320-10/420-10)	Raw Data (320-10/420-10)	Raw Data (320-10/420-10)	Raw Data (320-10/420-10)	Raw Data (320-10/420-10)	Raw Data (320-10/420-10)	Raw Data (320-10/420-10)	Raw Data (320-10/420-10)	Raw Data (320-10/420-10)	Raw Data (320-10/420-10)	Raw Data (320-10/420-10)	Raw Data (320-10/420-10)	Raw Data (320-10/420-10)	Raw Data (320-10/420-10)	Raw Data (320-10/420-10)	Raw Data (320-10/420-10)	Raw Data (320-10/420-10)	Raw Data (320-10/420-10)	Raw Data (320-10/420-10)	Raw Data (320-10/420-10)	Raw Data (320-10/420-10)	Raw Data (320-10/420-10)	Raw Data (320-10/420-10)	Raw Data (320-10/420-10)	Raw Data (320-10/420-10)	Raw Data (320-10/420-10)	Raw Data (320-10/420-10)
	Time	0 min	1 min 54 s	3 min 48 s	5 min 42 s	7 min 36 s	9 min 30 s	11 min 24 s	13 min 18 s	15 min 12 s	17 min 6 s	19 min	20 min 54 s	22 min 48 s	24 min 42 s	26 min 36 s	28 min 30 s	30 min 24 s	32 min 18 s	34 min 12 s	36 min 6 s	38 min	39 min 54 s	41 min 48 s	43 min 42 s	45 min 36 s	47 min 30 s	49 min 24 s	51 min 18 s	53 min 12 s	55 min 6 s	57 min	58 min 54 s	60 min 48 s	62 min 42 s	64 min 36 s	66 min 30 s	68 min 24 s	70 min 18 s	72 min 12 s	74 min 6 s
A01	Sample X1	25434	33207	40981	47991	55271	62835	70463	76601	83040	90072	97149	102707	108670	114423	120249	125607	129729	133500	138929	142712	146475	151442	156728	160470	163227	167184	170982	173306	177753	179018	182723	186222	187890	192353	193797	196415	198934	200023	204409	206140
B01	Sample X1	25926	37862	49349	59665	70532	79961	90624	100085	109174	119013	126998	134997	142583	150095	156502	163799	172188	178769	184662	189310	194786	200701	206018	211073	214737	218814	222573	226981	229244	234571	236851	239349	241763	245845	249064	250168	251524	256274	258369	260050
C01	Sample X1	25611	34121	42419	50718	59087	67155	75105	82339	90270	97879	103181	110078	116309	122082	128575	132858	138531	144946	149187	154134	158944	163460	167457	171146	175253	179186	181422	186158	190310	191916	193697	196895	199954	203419	205529	207429	210258	211187	213609	215553
D01	Sample X1	26905	39256	51324	62451	73557	83917	95344	105568	114558	124096	131753	141086	148753	155685	164652	170247	175939	182095	189439	192983	198226	205280	210529	213701	218414	223708	225921	230549	234234	235736	239384	243101	245421	249189	250454	256212	255944	260107	261228	263448
E01	Sample X2	28590	44626	60510	74200	87270	100992	112652	124458	134694	145030	154203	162466	171228	179412	185866	192401	197804	203726	208136	212840	217007	220229	225812	228251	231014	235926	237212	239888	240999	244085	245554	247235	249116	250939	252436	253360	253894	256063	258092	256922
F01	Sample X2	27566	50088	72630	91876	109619	126153	140541	155236	169190	181569	193141	203097	214033	224262	232391	239716	247132	255236	260211	267867	272198	276484	278768	286873	289229	291273	294828	296401	299496	301981	304257	306442	308952	309582	310388	313300	304608	314587	316320	309262
G01	Sample X2	30645	51646	72117	91598	109644	123555	137172	149131	161152	170682	179632	188573	194567	203245	209695	213890	218329	223702	226704	228777	234316	237940	239803	243363	244801	245856	248575	249221	251396	252780	254433	255094	256508	255720	258689	259524	260498	259334	262290	261238
H01	Sample X2	26959	48096	68286	86742	104147	120669	134718	149097	162015	173743	184964	195443	204971	214950	224702	230068	239029	246388	249543	255302	262288	267657	271225	275982	278648	283052	286461	289059	292459	293706	294379	298884	299110	300246	300561	301208	297808	299586	300389	303230
I01	Sample X3	40620	74883	105718	131974	152858	171924	190547	203284	214958	223400	233248	239603	247193	251582	257016	260438	262874	265777	267785	268553	271017	272812	272593	271269	274396	275581	276045	275235	276811	278551	276694	277451	279072	278174	278130	279888	278838	281544	278570	282956
J01	Sample X3	38134	83264	121818	156342	187501	210220	230932	248090	262622	276103	284282	288723	302710	305427	305759	312437	316167	319254	319986	323612	326455	326960	327589	328547	329192	330657	330640	331093	331093	330884	330256	331668	331774	331285	329682	331164	330135	333830	332297	329959
K01	Sample X3	36810	65453	90567	113872	136111	153026	168943	181566	194559	202499	213375	219549	226134	230944	236758	240424	243270	247241	250522	251583	253200	255930	256518	257506	260026	258792	261503	262554	263239	263437	263953	265208	265780	265175	266748	267407	266166	267808	268028	269169
L01	Sample X3	37499	78511	114741	146925	175594	197371	216912	236763	249187	261914	274518	283123	291343	298986	299743	311226	308966	310955	315226	317754	316534	319620	320614	325286	324903	322967	325269	325705	327344	328949	326211	328008	327448	325828	327013	327624	327920	327256	328042	329332
M01	Sample X4	52630	98748	134631	165111	188364	205822	219761	228340	238045	244781	248583	253353	256570	261159	263734	264844	266408	271322	269554	270004	271595	272364	275182	276032	273516	275645	277095	277108	276448	280247	278982	278978	277532	279020	279799	280582	280432	282702	283082	280997
N01	Sample X4	48710	107998	153550	189723	219987	243390	261206	275157	283107	292549	292368	301835	299708	303997	304885	309489	311460	312191	312367	315645	314878	317266	317807	316237	316882	318330	317929	317563	318504	320771	320318	320440	320510	320702	320318	318208	321469	322288	321329	322096
O01	Sample X4	53642	99565	137269	166927	188991	204844	221332	229061	238548	246968	250680	255524	260109	263077	264859	265513	268177	272062	269899	272086	273804	273743	275817	276614	278336	276437	278463	278156	279882	280763	279244	280990	280191	282759	280179	283148	284322	284895	284068	285566
P01	Sample X4	40672	95054	136921	170695	197710	217252	232606	244246	253560	261908	269943	275295	278854	282860	284102	288518	288877	286177	288514	288845	291182	292455	301074	299733	293693	298611	298227	298331	300092	298470	301609	301172	301260	309591	302812	307065	304328	307554	306578	311373
A02	Sample X5	21108	22922	25087	27162	29346	30971	33439	35544	37668	39956	41753	43492	45729	47549	49319	51412	53412	55565	56612	58806	60437	62272	64300	65036	67470	68969	70788	72613	73964	75309	76766	77902	80099	81718	82935	84476	86331	87815	88630	90877
B02	Sample X5	23329	25908	28682	31530	34478	36416	39876	42581	46006	48805	52158	54925	57515	60304	63073	65295	68413	70862	72554	75418	77892	80181	81714	83679	86152	88036	90433	92297	93630	95424	97894	99150	100795	102963	104698	106730	108086	110279	112000	113577
C02	Sample X5	20984	22958	24637	26663	28271	29948	32279	33667	35395	36966	38612	40409	41952	44074	45228	46929	48974	50480	51386	53452	54908	56268	58250	59127	60913	62161	64031	65502	67121	68134	69380	70863	72729	73692	74814	75992	76994	78662	80340	81055
D02	Sample X5	23074	26552	29156	32115	34341	36901	39650	42113	44528	46391	49115	51248	53694	55989	58191	60549	62551	64673	65894	68539	70552	72420	75109	76452	78276	80543	82125	83750	85884	87281	89076	90317	92733	93887	95356	96869	99771	100325	101822	103611
E02	Sample X6	21184	23535	25760	27712	29614	31259	33183	35293	36627	38381	40487	42357	44240	46012	46574	49013	50766	52399	54112	55345	57115	58467	60441	62333	63106	65543	66989	67769	69073	70359	71981	73560	74455	75394	78115	78700	79995	81260	82801	84049
F02	Sample X6	22350	25009	27802	29683	32316	34795	36729	38746	41163	43204	45302	47596	48657	51397	53058	55830	57052	59288	60723	63093	64704	66565	68706	70466	72151	73843	76018	77283	79192	80159	81519	83786	85454	86773	88813	90049	91879	92681	95219	96259
G02	Sample X6	21006	23204	25271	27421	29367	31635	33524	35758	38191	40133	41809	43740	45707	47188	49305	50836	52862	54676	56042	57726	59481	61931	63800	64941	66574	68009	69741	71593	72122	73745	75435	76736	78391	80054	81178	83453	84005	85638	86991	88423
H02	Sample X6	22174	25322	28152	30530	33153	35244	37282	39426	41253	43607	45319	47153	49470	51364	53092	55806	57350	58847	60873	62419	64549	66788	67927	69961	72002	73131	75556	76586	78159	79472	81041	82817	83505	86005	87254	88711	89755	91419	93131	95567
I02	Sample X7	20672	23206	25662	28208	30906	32969	35177	37530	39746	42061	44434	47216	48756	51762	53639	55547	58068	60259	61725	63516	66096	67970	70907	71382	74071	75559	77063	79550	80673	82245	83924	86431	86929	89616	90319	92519	94056	96215	97319	98997
J02	Sample X7	20362	24059	28161	30881	34194	36971	40468	43405	46102	48854	51596	54057	56341	59565	62016	63963	67102	69799	72448	75351	77637	80247	82492	84869	87441	90014	91548	94516	95185	97991	100506	101710	103775	106356	106961	109613	111463	113397	115069	117137
K02	Sample X7	20786	23176	25649	27877	30182	32689	34775	36863	39272	41770	43836	45301	47152	49301	50736	53081	55976	57572	59583	61865	63967	66164	67965	70007	71268	73288	75381	77339	78986	80911	82797	83792	86160	86090	88575	90813	91501	93909	95334	95840
L02	Sample X7	20764	24642	27597	31061	34156	37243	40117	43166	46000	48581	50184	53575	56092	58452	60982	64048	66835	69309	71143	74786	76658	79308	81687	83925	86480	88082	90557	92756	94746	96684	98451	101210	102445	104926	106818	108413	110508	112734	113590	115326
M02	Sample X8	21290	25119	28939	32365	36225	39248	42395	46887	49770	53003	56137	58509	61839	64538	67554	71097	74361	76977	81243	84100	85357	87852	90483	92823	95070	96584	99171	101910	104043	106312	107919	109499	111616	113466	115760	117025	118496	119726	120804	123417
N02	Sample X8	22687	26890	31177	35793	41151	45434	49528	53769	58201	62360	65606	69794	72858	75829	78946	83083	87060	90338	94103	98290	100308	105263	107878	110884	113689	116087	119301	121899	123111	126576	128885	132064	133534	136451	137969	141120	142920	144518	146160	149187
O02	Sample X8	20990	24859	28493	32187	35541	39409	42867	45687	49198	52086	54661	58245	60598	63742	66816	68898	72487	75667	78592	81800	85003	87671	90487	92323	94386	96717	99421	102260	104322	105810	108349	109808	111325	112779	114377	116520	117958	119350	121596	123064
P02	Sample X8	22157	27564	32143	36485	41437	45770	49641	53929	57625	60839	64932	69806	73882	77943	81773	86121	90024	93612	96564	99646	102875	106420	108539	111366	114456	117879	119585	122287	124551	126461	128788	131107	132803	136252	136346	139178	141183	143238	145736	148373
A03	Sample X9	20408	23008	25865	28017	30665	32863	35511	37405	40227	42349	44569	47137	49633	51380	54031	56385	57752	61026	62279	64994	66988	68752	71624	73269	75192	77012	79246	81368	82183	84130	86934	87916	90030	91688	93337	94772	97425	97767	100191	102583
B03	Sample X9	22308	26463	29961	33926	37311	40320	43909	46944	50549	53023	56344	58613	61960	64520	67207	69744	73866	75864	78546	80791	83619	86242	89014	91108	94126	96309	98490	99944	103632	105007	107141	109124	111606	113425	115694	117978	119044	121658	122955	125101
C03	Sample X9	21235	23430	26496	28571	31083	33765	36280	38906	41388	44024	46146	49227	51662	53622	56737	58827	61141	63504	65655	67708	70096	71819	73458	76099	77959	80256	82105	83426	85225	87109	88266	90292	92136	94280	95841	97805	98882	101402	102184	103893
D03	Sample X9	22071	26067	30007	33486	36992	39676	43371	46254	49822	52379	55545	58703	61827	64558	67177	70493	72860	75562	77984	80754	83183	85585	87796	90964	92681	95654	97610	100083	101592	104484	106516	108904	110960	113057	115175	117948	119381	120892	122912	125245
E03	Sample X10	20114	23679	26514	29127	32043	35002	37736	40271	43555	46331	49030	51924	54676	57314	60246	63283	65639	68074	70105	73106	74882	77056	79514	81510	84798	86828	88580	91261	93799	95351	98062	98997	101179	104052	105915	107648	110534	111037	114052	115774
F03	Sample X10	22125	28116	33509	38220	42808	46920	51955	56280	60228	65255	69555	74134	77642	82379	86153	89139	92893	96574	100593	103131	106848	110072	114215	117376	120618	123733	126728	130801	132842	135526	138768	141056	143468	146124	148749	151674	155040	156951	158858	160767
G03	Sample X10	21298	25514	29740	33642	37745	41490	45037	49496	52797	56551	60167	64209	67230	71339	74636	78157	81412	84485	87819	90798	94096	97338	100573	102720	105878	108499	110651	113540	115508	119124	121032	123690	124304	127572	129391	131789	134425	137560	137785	141298
H03	Sample X10	22383	28061	33078	37803	42710	47565	51538	55779	60092	63898	69282	72835	76198	79818	83385	87007	90872	93466	98199	100471	103134	106917	110633	113022	117383	119045	121994	125300	127983	130669	132930	135516	137560	140341	142791	146024	147199	150279	150781	154530
I03	Sample X11	21216	27675	33608	39395	45169	50984	56012	61930	67587	73828	78348	83654	89029	93097	97749	102687	107514	112528	115958	120231	125164	128178	132777	136997	140676	143513	147395	149420	153484	156043	160907	162266	164407	167340	170560	173453	176201	179681	179717	183296
J03	Sample X11	21750	29589	36732	44372	51732	58594	65604	72299	78835	84913	90476	96446	101722	107415	112880	118280	123717	128480	133427	137825	143628	148256	153557	158400	163081	167405	170467	175090	178067	181287	183709	188579	191267	194751	197681	200710	203809	207195	208376	210740
K03	Sample X11	21568	26897	32619	38470	43634	49417	55128	60032	64398	69463	73709	78425	82408	87163	91783	96256	100759	104704	110046	112308	118227	121289	125144	128541	133114	136321	138299	142422	144447	147050	150079	152783	155530	159116	159729	163904	165445	167847	169692	171760
L03	Sample X11	21728	28693	34970	41625	48011	53972	59519	65647	71126	77249	81712	87138	91947	97138	101533	107410	112060	116185	120903	125593	129185	134358	138999	142333	146327	151949	154833	158798	163031	166516	169822	173632	174786	178904	182207	185257	188157	189827	194309	195702
M03	Sample X12	23274	31015	38396	45930	52991	60375	66947	73854	79478	85589	91116	97431	102461	108299	113224	119792	123742	130487	134004	138242	144196	149024	151611	156219	159754	163778	168032	170727	173844	176829	179423	182245	185435	187598	189309	191718	194227	198343	200614	201429
N03	Sample X12	24121	35491	46981	57416	68504	78927	88623	97213	105402	112169	119751	127073	134398	141088	149311	157005	162118	169128	175061	182068	186832	191291	197220	201906	206138	209855	214873	218965	223830	226744	229155	231315	234533	237014	238307	240205	243784	247352	248894	250579
O03	Sample X12	24468	31820	39288	46303	53826	60770	67120	73586	79136	86322	92132	97675	104428	110472	116387	121345	127017	133086	137412	142643	147304	149677	155362	157321	162369	164459	169610	172634	176104	179350	181393	182559	187249	188943	190791	194092	194520	196594	200071	201191
P03	Sample X12	25726	37949	48519	58545	68421	77643	86282	95501	103983	112936	121478	129735	136851	144290	151281	159679	165567	171152	176375	183314	188894	192485	195817	200581	206688	210194	214241	217683	221510	224626	226082	230096	232947	234750	238638	239610	240931	244075	245943	249300
A04	Sample X13	23294	27085	29824	32699	35366	38308	40946	43725	46477	49046	51196	54060	56856	58742	61111	63801	66524	67915	70914	72983	75692	78166	80300	81840	83698	85939	89043	90385	92067	94596	96821	98667	100438	102405	104096	106345	107816	109843	111479	112995
B04	Sample X13	23165	26885	30537	34243	37762	40642	43982	47139	50176	53076	56121	59182	62567	65048	67683	70302	72873	75124	77724	80873	82838	85565	88149	90053	92691	94914	97537	100048	102289	105058	106510	108260	110300	111005	114445	116182	118433	119684	122696	124064
C04	Sample X13	22817	25442	28544	31426	34103	37258	39701	42010	44932	47550	49573	52142	54651	57118	59043	61215	63525	65759	68591	70084	72682	74918	76591	78923	80783	82431	84132	86262	88671	90583	91617	93251	95331	97120	99148	100831	101203	104599	104832	107672
D04	Sample X13	23443	27902	31772	35718	39638	42914	46708	49825	53197	56419	59704	63096	65233	69155	71945	75446	77700	80900	83101	86941	88427	91448	93779	96830	99283	101551	103939	106261	108330	110279	113444	115281	117305	119650	121469	123353	125875	128000	129735	132077
E04	Sample X14	22022	25568	29729	33190	36442	40308	43620	46928	50362	53533	56166	59674	62800	65910	68107	71704	74453	76392	80304	82851	85458	88130	89573	93238	94778	97206	99460	103428	104031	106743	108561	110255	113011	114865	117527	119135	121389	123314	125224	128006
F04	Sample X14	20597	24888	29225	33417	37353	41219	45211	49003	53081	56654	59786	63629	67184	70440	73799	76777	80719	83322	86604	89483	92201	95464	98856	100900	104201	106582	109937	112522	114534	117335	119443	121401	123610	126472	130064	132199	133626	135625	137849	140486
G04	Sample X14	22232	25990	29615	32988	36424	39517	42928	45855	49239	52024	55098	58252	61713	64035	67183	69636	72122	74841	77830	79936	83245	85269	87365	90032	92781	95481	97312	99885	101289	102455	105156	107638	108945	111478	113978	115058	117285	120036	121694	122519
H04	Sample X14	22256	27232	32580	37083	41815	46042	50227	54676	58796	62903	66779	70349	74508	78287	81583	85709	89292	92276	95819	98914	101940	105384	108691	111024	114252	117311	119487	121719	125701	127709	131144	132948	135912	137075	141317	142674	145653	147999	149959	152293
I04	Sample X15	22344	27391	32249	36638	41136	45825	50174	54476	58873	62267	66346	69696	73538	76857	80776	83866	86811	89896	93006	95844	99243	101530	104255	105927	109097	112416	113940	116705	118607	121139	122581	126367	126189	126992	129770	132031	134498	135587	137682	139644
J04	Sample X15	22125	27499	34012	39229	44745	50168	55159	60056	64351	69381	74066	77523	82605	87213	92133	94583	98917	102209	106087	110605	113144	116283	119305	123676	124957	129067	130622	134533	136894	139529	141865	144409	147103	147883	151311	152871	154866	157766	159773	162521
K04	Sample X15	22861	28031	32853	38138	42920	47112	51931	55978	60399	63780	67672	71853	75891	79825	83116	86061	90186	92911	96395	98502	101386	105150	108304	111976	113466	115395	118990	120504	122623	123961	126727	129659	131500	132901	133890	137133	138138	141074	141488	143911
L04	Sample X15	22859	28898	35219	40955	46450	52143	56978	61767	67012	71439	75924	80442	85043	88627	92560	96702	101017	103979	108705	112024	115130	118469	121769	126627	128488	131926	133433	136399	139161	141478	143237	146258	149197	151826	153174	155893	157305	160488	161879	164476
M04	Sample X16	24786	32223	38921	45480	51296	57231	62944	67923	72695	77958	83567	87642	90890	95509	98785	103076	107193	110456	113604	116343	118616	122965	125304	127111	129932	132278	134977	137812	138425	141355	142915	145109	146703	148058	150846	151448	153540	154058	155269	157091
N04	Sample X16	24879	33427	42044	50291	57728	64405	71438	77937	83282	88549	93854	99471	105065	109684	115251	118872	123860	128092	132269	136024	139505	141835	146725	148570	150684	154297	155719	159088	161487	164948	167326	169790	170635	171722	172575	175670	179423	179508	181708	183594
O04	Sample X16	23937	30237	36410	41946	47365	52720	58322	62982	68221	72340	77438	81920	85361	90481	93787	97911	101247	104364	108805	111000	113570	117345	118768	122979	124659	127812	130301	132346	134716	135754	137661	139924	142572	143972	144650	148082	148860	150936	151811	153315
P04	Sample X16	24718	33547	41401	49393	56316	63130	69838	75922	82552	87522	93160	99214	104089	109101	114270	118721	122878	126955	130483	133833	138268	141630	143574	147768	149423	151924	154490	158257	160323	162108	164544	165956	167086	170817	170884	173179	176503	175699	177705	180733
A05	Sample X17	27757	37786	46784	55678	63296	70921	79179	85310	92648	99331	105625	111313	117128	123138	129185	133545	138499	143696	147777	152263	156542	161847	163985	168267	172048	175824	178502	182298	184710	187174	190494	193978	196161	198799	200852	204111	205566	208648	211066	211039
B05	Sample X17	24977	37590	48878	59450	70561	80026	90136	98193	107070	115466	122929	130171	137277	145647	151396	157836	163460	170017	174617	181379	186230	192255	196235	200799	205359	210021	212864	217887	220116	223022	227433	230775	233043	236328	240411	244726	246923	248920	251996	254988
C05	Sample X17	28208	38112	47022	56321	64509	72978	79931	86795	94079	101169	108040	113689	119880	125597	130688	135699	141082	146497	150719	155901	159188	164147	167652	170520	174172	179373	180840	185815	188722	191921	194192	197441	198883	201679	204321	205989	208241	211218	213793	216089
D05	Sample X17	29144	42419	54168	66631	77221	86100	96379	104863	113692	121754	131489	138095	144029	151382	157815	164639	170827	176514	182295	187629	193607	196605	201704	206306	211008	214707	216971	221564	225316	229936	232488	233828	237511	240665	241477	246184	249024	249908	254033	257566
E05	Sample X18	29433	43570	55757	66457	77828	88464	97254	105744	113990	122219	129879	137810	144656	150148	156349	162780	170532	173738	178415	184012	187951	192142	197344	200250	204193	206324	209697	213803	215424	219321	221241	224380	226907	229418	232285	234134	236736	239595	240665	240939
F05	Sample X18	28144	44516	60527	75577	89412	102610	113176	125629	136612	145895	155512	164614	174251	182366	188807	196927	203847	210165	217039	221158	227554	233152	237573	241280	247268	249208	254285	258526	261658	266232	269410	270285	273185	277599	279815	282859	284493	286649	287728	290773
G05	Sample X18	29302	42743	54552	67025	77906	87525	96374	105008	115101	123143	130109	137081	143484	150621	156511	162960	168624	173320	177587	181097	187228	191953	195487	196885	201743	204489	208923	209892	214616	217487	220376	222377	224596	228157	228141	230432	232513	234759	236509	237492
H05	Sample X18	30922	51658	69373	85438	99229	112062	125212	136276	147948	157768	167343	176871	183539	193017	200251	207131	213599	218678	226493	231012	236255	241199	245984	249910	252616	258214	261308	264227	266867	269159	272700	274327	279804	281489	283066	283723	287240	289148	292186	292334
I05	Sample X19	37451	59903	80299	98303	115297	130060	142956	154517	165961	175878	184064	192279	198751	206907	212515	216053	222911	225187	231585	236312	239036	242354	245623	245290	251204	252100	255244	253601	257223	259726	259251	259032	263276	265924	264575	266491	267788	268975	268998	271868
J05	Sample X19	36664	65633	90968	113454	135041	152598	168484	182485	196445	207780	218112	227274	237285	244859	251444	258583	267422	271978	275932	280838	285707	287715	292385	294280	297147	299167	301302	296691	298906	300596	308974	311548	305741	305914	306596	307972	309752	311722	310432	311722
K05	Sample X19	35144	55118	73313	89699	105329	118691	132239	143585	153758	163329	172950	180872	188156	195090	201278	208706	211752	219037	222964	227874	229469	234852	236975	239177	241459	243666	246568	247369	250999	253131	255087	255046	257273	257542	258724	258634	260382	262947	262616	264146
L05	Sample X19	36220	63736	89485	113927	133979	153466	170744	185820	200736	213576	225644	234772	245888	254792	261716	270493	274107	280573	289100	292877	297238	300640	303159	308424	312547	312220	315127	315289	310955	314249	315731	314215	317493	318225	320649	317580	322288	323247	322967	322845
M05	Sample X20	44151	73627	99581	120158	139749	157253	172713	183766	196309	204951	211547	221105	227765	234727	239650	242417	247907	252453	252753	256099	257017	259596	262978	264771	264994	265016	268511	268117	269975	271321	273213	272168	273243	272596	275262	275494	273779	276790	277487	277465
N05	Sample X20	44986	83123	117616	146033	170619	193411	213497	227922	240786	254600	264405	274411	280513	287983	294620	299675	302739	301311	303004	306212	309489	309734	312907	313849	313814	314092	318574	317405	319289	320580	320108	320248	319463	320718	321363	322306	321033	323648	323892	326281
O05	Sample X20	44562	73711	99296	122609	141364	159704	173507	186423	195961	209465	214947	223151	229187	235999	241026	245722	250155	253643	256496	260174	262593	264405	266683	269420	271104	271679	271571	272486	275636	275749	276867	278586	276673	276851	277826	278631	279425	280190	280384	280893
P05	Sample X20	44631	83396	115639	144139	168309	189556	207506	222038	237359	247276	256959	267617	273851	279813	284777	290293	294096	299742	299283	304259	306251	307010	311104	311613	307292	306683	313609	315530	317771	316873	317406	311948	311269	312383	320156	313673	314441	312036	314041	319080
A06	Sample X21	23508	27724	31485	35190	38897	42283	46080	49912	53446	57001	59989	63611	67157	70024	72922	76381	78802	82176	85522	87839	91250	94606	96390	99961	101592	104252	107365	109093	111796	113732	116346	117328	121095	122652	125655	127144	129007	131572	133478	134882
B06	Sample X21	24314	31099	37177	43598	49469	54851	60844	65835	71149	76005	81339	85476	90937	94378	99542	103089	107999	111410	115225	119998	122648	126904	130115	133027	136727	139159	142388	145214	149197	151267	154130	156312	158360	162938	163913	167376	169697	172718	174599	176423
C06	Sample X21	23156	27858	31602	35679	39700	43767	46966	50795	54508	57865	62604	65284	68761	72578	75057	78371	81903	84695	88139	90639	93690	96814	99776	101954	105427	106750	110477	111661	114871	117656	118691	121485	123306	126470	128216	130098	132962	135508	136888	138700
D06	Sample X21	23820	29922	35680	41219	46551	51270	55730	61205	65794	70274	74668	79129	84104	88399	92471	95851	99769	103357	107482	111133	114392	117595	121606	124595	127850	131425	133662	137604	139008	141946	145225	147187	150591	152494	155304	157783	162402	162799	164792	167112
E06	Sample X22	23467	29060	34592	39793	45022	49779	54936	60185	64998	69713	74411	78998	83651	87642	91850	96005	98920	104270	106778	110094	114135	117459	121350	125103	128004	130767	134532	136128	139334	143219	145649	149281	151695	153679	156673	159147	161943	163853	166281	168914
F06	Sample X22	23826	31434	39090	45978	53366	59793	66819	72065	78609	83707	90983	95367	101611	106047	111874	116726	120016	125543	129514	133440	137469	143085	146031	150998	153015	156787	162283	164034	168024	172412	173370	177474	180542	183158	185069	189130	191324	194336	197384	197481
G06	Sample X22	24281	31119	37132	43486	49212	54664	60596	65284	70179	74791	79917	83422	88427	93215	97443	101481	105635	109237	112397	116586	118460	122955	126887	130660	133859	136881	140708	143780	146070	149300	149923	152694	155992	158105	160914	162477	165629	167563	170027	171802
H06	Sample X22	23459	30388	37044	43060	49369	55516	61215	66786	71835	77631	83264	88279	93379	98700	102867	107585	112741	116031	120552	124954	128760	131906	136305	139826	143889	147005	150774	154852	158112	159874	163824	166541	169839	173540	175866	178304	182688	184419	187086	189149
I06	Sample X23	24513	31052	37566	44243	50374	56401	62708	68806	73975	79406	84689	89705	94431	98932	104295	110010	114247	117708	122425	125869	131228	134113	137741	142188	144032	148135	151431	154394	156637	159539	163118	165694	169041	171879	174127	176726	179473	181605	183658	186206
J06	Sample X23	24354	31906	39614	47047	54865	61938	68833	75168	81781	87560	93460	100129	105371	112005	116899	121829	127833	132495	137018	143520	147109	152851	155974	161286	165412	169625	173264	177217	180489	184129	187712	189160	193264	196506	199229	203419	205828	208887	211713	216233
K06	Sample X23	23988	30079	36133	42327	48845	54421	60351	65292	72277	76826	82426	87764	91677	96655	102252	105555	110898	113501	119685	124918	127030	131872	134974	139518	141576	144921	149801	153152	155313	158070	162307	165143	167362	171337	172769	175719	178856	179745	183147	184293
L06	Sample X23	24009	31580	39329	46898	54298	62165	69105	75678	82135	88679	94828	100799	107533	112713	118218	123908	129118	134470	140155	143846	149226	154023	158383	162749	167356	171233	175544	177445	182432	186931	189683	191952	196375	200781	203260	204990	207934	212014	213992	215449
M06	Sample X24	26268	34583	42719	50338	58286	66456	73419	79658	87255	93415	99336	105951	111804	117294	123217	128766	134055	138161	143560	147639	151600	155810	159569	163299	167577	170109	174576	178102	181161	184075	185512	190482	191683	195364	197552	198798	200121	203186	205732	208565
N06	Sample X24	25722	35678	44781	54000	62267	71269	79649	87351	94570	101455	109754	115846	122406	127709	134307	140938	147126	150756	157180	162508	166668	171707	176112	180153	183923	187533	190227	195656	197005	199434	201671	205849	209311	214010	215011	216778	221624	223561	225104	227895
O06	Sample X24	26238	34089	42343	49409	57283	64265	71151	77860	84235	91006	96990	102893	109110	114537	118950	124242	129552	133616	138799	143700	146529	151758	156131	159151	163981	166674	171124	172314	177506	180237	183185	184809	188073	189176	191584	194847	197602	200434	202035	203105
P06	Sample X24	24949	34110	43001	51687	60407	68532	75872	83230	89843	96704	104106	111634	117271	124173	127879	135139	139948	146103	151080	155731	160924	165040	169996	174567	176880	180961	185990	186764	190196	194526	196359	200276	201001	208081	208487	210286	212303	216488	218733	220835
A07	Sample X25	24478	33166	42062	50635	59158	67668	76122	83807	92703	98853	105535	112790	119394	125908	132319	138076	144425	149044	154176	159746	164805	169231	173871	178812	181917	186143	190368	194304	198261	200850	204277	205684	208636	212435	213892	216727	219590	221158	224435	226333
B07	Sample X25	24835	35502	46748	57994	69012	80077	91260	101330	110844	119310	128424	136295	144472	152894	161065	167480	173536	180507	186941	193334	198883	206528	210413	216677	219928	225671	229354	233808	236865	240004	244336	247304	249645	254484	255899	258052	262947	263287	266326	267239
C07	Sample X25	25587	34646	44282	54023	63514	71502	81293	89089	98233	105498	112904	120225	127775	134692	141194	147521	152123	158259	164816	170205	175060	179990	183407	188590	192547	197526	199028	203145	207516	209943	213090	215548	219344	222018	224066	227046	230811	230418	233363	235857
D07	Sample X25	25585	37005	48841	60223	72132	83689	94304	103987	114058	123838	132869	140368	149800	158038	166436	173838	180200	185473	193132	199309	204093	210154	214816	219982	224929	229263	233702	237180	241205	243837	248182	252600	255863	258805	258968	264322	266539	269298	271194	273784
E07	Sample X26	26849	40240	53601	65446	77386	88797	100030	110977	120597	130085	138442	146950	155539	162762	170317	177845	183042	189399	193660	199009	205515	207976	212940	216935	219580	223560	227583	231480	233555	235906	239141	240504	242217	245192	246883	247697	250874	251287	253208	254627
F07	Sample X26	29413	46652	63699	80487	96285	112369	126934	139883	152613	164182	176695	186365	195193	203980	213143	220914	228729	234786	242919	247231	253742	258914	263177	266724	269957	274670	275837	280909	283700	284995	288481	290535	293629	294172	295456	298492	299884	300868	303516	306146
G07	Sample X26	29474	44498	59351	72480	85870	98161	111185	121437	131985	142273	152432	162391	169303	178385	185009	191443	197675	204941	208978	214503	219688	223376	225746	229282	234079	238678	240126	244081	244390	248324	250094	254137	255179	255591	258547	261066	262355	263504	266479	265923
H07	Sample X26	27451	43314	60112	75920	91637	105950	119831	131992	144309	155123	166738	176686	185559	193643	201184	210008	216450	221927	228748	235873	242036	246875	250757	255717	259644	264385	266421	268951	271749	275345	278598	278637	281048	283225	284524	287129	287845	290420	290359	293590
I07	Sample X27	34930	55778	76714	95675	114197	129696	143117	156834	168846	180478	189225	197856	205019	213655	219746	224665	232663	235107	239647	243687	248460	250551	253007	255055	258674	260068	263258	264189	265717	266165	268913	268485	272724	272012	271761	274917	276280	278108	276850	278510
J07	Sample X27	36561	63490	88888	113013	134781	154629	173104	186832	201395	213342	226758	236769	245972	253774	261617	267453	270798	277473	283091	284633	289176	295468	298023	300909	294599	299150	299448	301887	302270	304747	304504	305914	305654	308252	309177	309472	310362	313343	311756	312506
K07	Sample X27	36075	58650	79881	100814	117655	134744	148525	162634	176925	184980	195494	203344	212845	219387	227553	233057	237252	241123	244757	249913	251519	256523	260693	263620	263858	265580	269055	268857	270396	271947	272734	273703	277333	276132	276407	278617	280493	281527	281626	282762
L07	Sample X27	36517	64606	91451	116268	138572	160013	177576	193825	208400	220968	231218	244153	252466	259793	266997	273269	279799	283410	290520	294233	296392	298981	303548	304985	308592	311221	306822	312392	315981	311373	310518	311704	311442	313535	313378	315016	316464	317754	318016	318383
M07	Sample X28	46853	78968	108212	134307	155133	176128	193377	206751	219974	230288	239592	246416	253230	257410	263303	269105	272162	275620	278447	282188	283341	284630	287225	287564	290927	290801	293855	296078	296061	294761	295791	297403	297768	298002	300282	298677	301432	301312	302930	302407
N07	Sample X28	47504	89633	127070	159154	186196	207944	226797	241671	259213	268231	279965	286177	294166	297020	304015	307649	311591	310510	316442	319106	314303	316848	315347	317440	318468	319481	320841	320004	323317	320736	324188	324433	326298	324851	323194	325390	326629	327816	326246	327850
O07	Sample X28	43678	72565	99838	123146	144117	163551	180394	194288	207377	217096	226578	233660	240677	248141	253476	257209	262380	264618	267199	271569	273441	274262	278107	279168	280122	282195	284127	285929	285066	287252	288704	288487	292226	291370	292712	293046	294269	293190	293755	296835
P07	Sample X28	41270	75223	105961	132658	157011	178164	198874	213868	228519	239057	249794	259897	266261	274794	280075	285546	288782	291473	293022	295799	299799	301169	303717	305436	305348	307195	309173	310720	309663	311734	306805	307292	314558	308078	314661	315001	311688	310867	311408	312455
A08	Sample X29	19882	21128	22640	23912	25401	26878	28006	29403	30784	32405	33334	34668	36042	37753	38681	40042	41388	42505	44053	45432	46784	48644	50125	51580	53679	54138	55653	57089	58270	59033	60072	61701	62411	64547	64953	66180	67209	68704	69804	71262
B08	Sample X29	18694	19803	20990	22639	24260	25835	27286	29082	30462	31748	33182	34443	35833	37456	39072	40435	41969	43722	44961	46652	48745	50025	51839	53162	54889	56506	57372	58685	60066	61933	62799	63955	65363	66153	67787	69247	71366	72610	73096	74292
C08	Sample X29	19758	20997	22606	23821	24837	26723	27535	29410	30279	31418	32872	34174	35740	37329	38402	39964	41103	42136	43605	44963	46121	47695	48985	50451	51259	52110	53838	54933	55805	56828	58553	58886	60808	61543	62871	64544	65355	66896	67747	69342
D08	Sample X29	20508	21935	23533	24771	26880	28472	29574	31212	32719	34392	35713	37223	38979	40261	42026	43644	44826	46156	47200	48210	50798	51909	53099	54836	56507	57648	58630	60541	61596	62852	63921	66010	66795	67135	69106	70067	71585	72802	74110	75089
E08	Sample X30	19934	21485	22850	24721	26381	27943	29309	31259	32836	34367	36055	37552	39296	40651	42478	43880	45855	47498	48896	50155	51772	53396	55431	57127	57978	59650	60591	62484	63057	65547	67166	68445	69790	71084	72313	74403	75039	76364	78008	79391
F08	Sample X30	20628	22249	24003	25912	27688	29527	31327	33477	35111	37343	38792	40833	42277	43679	45785	47845	49941	51434	53094	54608	56608	58292	59943	61896	63629	64469	66343	67794	69648	71247	72537	74379	75836	77350	79175	80367	82561	83453	85264	86823
G08	Sample X30	20772	22227	23936	25538	27380	28867	30887	32479	34113	35736	37754	39309	41147	43426	44457	46099	48238	49938	51522	53382	55057	57004	58778	60104	61253	63234	64213	66643	67526	68417	70459	72449	72921	74526	76178	78055	78691	80744	82218	82989
H08	Sample X30	20119	21824	23651	25285	27163	29000	30920	33357	35132	36516	38195	40077	42140	44133	45624	47372	49533	51408	52941	54302	56366	58066	59360	61531	63959	65413	67529	68550	70542	71682	72942	74770	76103	78150	79816	81843	82248	83296	85134	86528
I08	Sample X31	20135	22552	24666	27035	28948	31409	33628	36603	38061	40013	41593	44158	46509	49012	51315	53280	55650	58089	60166	61977	64582	66859	68570	70330	72672	74148	75361	78071	79469	81594	83597	85040	86466	88353	90609	92305	93155	95140	96073	98755
J08	Sample X31	21168	23788	26471	29030	31549	33940	36958	39474	41833	44069	47073	49747	52000	54866	57101	59726	62312	64275	66934	69698	71641	73647	76315	78659	81148	83120	84946	87816	89457	91146	93498	95192	97567	99275	101147	103295	104770	106885	108610	110941
K08	Sample X31	20710	22811	25120	27415	29593	31839	33928	36342	38483	40820	43396	45271	46643	49391	50882	53642	55714	57797	60458	62941	64879	66185	68505	70554	72709	75004	76470	78612	79900	82122	83158	85058	86917	88120	89846	92265	93741	94290	96482	98006
L08	Sample X31	21257	23809	26355	28881	31256	34382	36708	39579	41720	44660	46992	50128	51934	54736	57158	59114	62036	63692	66516	69339	70723	72928	75443	76883	79773	82120	84268	86363	88291	90559	92226	94735	96210	98566	100277	102277	103688	105564	107607	109230
M08	Sample X32	21913	25425	28792	31717	35437	38932	42064	44548	47705	51475	54180	57004	60445	62911	66039	69874	72226	74482	77860	80894	83826	86512	89237	91744	93561	96201	98989	100933	103000	105563	106755	109241	110896	112847	114823	116498	119038	119503	122134	123752
N08	Sample X32	21834	25901	30146	34143	37919	41495	45692	49367	52778	56715	60627	64332	67953	70997	74255	77648	81642	84875	87381	91216	94377	97721	101662	105679	109045	111374	114110	115531	118716	119973	123615	124987	127485	129228	131654	134610	137846	139424	140358	142948
O08	Sample X32	22231	26147	29989	33212	36826	40109	43675	46920	49670	53123	56188	59870	63106	67279	69785	73503	77459	80633	83376	85869	88508	91929	93595	96777	98722	102435	103792	107090	108988	110513	112095	115472	116412	118468	120026	122904	124584	127754	128165	129211
P08	Sample X32	22973	26537	30261	34148	37431	40922	44762	48933	51504	54519	58997	62630	66364	70147	73942	77463	80209	83811	87434	89910	92616	95990	99108	101764	104135	107077	109257	111149	114002	116155	118587	121134	122437	123978	126069	129426	131380	132781	135566	136962
A09	Sample X33	20723	22689	24498	26755	28719	30805	32348	34323	36162	38189	40025	41909	43853	46121	47818	49931	51317	53543	54830	56466	58950	60981	61603	63921	66028	67212	69700	70208	72558	73716	76199	77171	77941	80492	82278	83737	84910	86704	87844	89893
B09	Sample X33	20845	22513	24194	26342	27977	30423	32281	34741	36306	37632	39772	41707	43306	45554	47577	49765	51162	53307	54952	56429	58876	60402	62499	63569	65380	67320	69160	71447	72728	73709	75800	77226	78611	80006	81175	82894	84286	86177	86961	89235
C09	Sample X33	20829	22560	24275	26454	28155	30156	31911	33424	35482	37343	38938	41199	42960	44691	46621	48784	50291	51714	53776	55771	56784	58859	60792	62393	63769	65910	67233	69347	70074	72041	73695	75234	76644	78101	79341	81347	82668	83900	85553	87739
D09	Sample X33	21185	23526	25688	27435	30044	32059	34210	36184	38324	40184	41689	44263	46247	47769	50089	52174	54143	56555	58227	59579	61182	63870	65981	67280	69246	70778	73432	74919	76735	78003	79949	82052	83367	84968	86921	87525	89432	91200	92107	94826
E09	Sample X34	19592	21990	24105	26239	28662	30831	33194	35583	37973	40497	43428	45669	48056	51022	53355	55932	57173	59895	62203	64574	66715	68973	70927	73383	75156	77584	79400	81180	83671	84886	87177	89273	91360	93473	94832	96679	99857	100819	102477	104344
F09	Sample X34	18942	21774	24380	27279	30425	33079	36314	38757	42147	44587	47193	49927	52700	56253	58608	61888	64431	67405	69517	72498	75756	77698	80453	83456	85146	88169	89760	92833	94843	96952	99186	101408	103221	105554	108341	110453	112051	114334	116557	118858
G09	Sample X34	20591	23100	25473	27687	30245	32547	34718	37398	39833	41788	44580	47324	50045	53012	54958	57771	60230	62047	64523	67098	69466	71071	73466	75414	78017	79499	81784	83335	85283	87753	89146	91731	93299	95534	96512	99380	100300	102906	104427	106201
H09	Sample X34	21298	23403	26621	28921	32056	34624	37449	40126	42974	45852	48165	51094	53808	56358	59077	61849	64674	67116	70130	72359	75868	78267	80077	83384	84991	87246	89309	91760	93443	96681	98413	100114	102165	103804	106477	108296	110533	112062	114525	116475
I09	Sample X35	22138	26243	30146	34212	38731	41581	45925	50062	54041	58760	63237	67555	72157	75600	79691	84115	88203	91189	94189	98087	102510	105604	107251	111168	115555	117820	121026	124353	126794	129150	131719	134903	136680	139112	142388	144457	147989	150460	153027	155907
J09	Sample X35	22023	26538	31148	35801	40018	44739	49679	54029	58889	64030	68150	72526	76938	81417	85674	90399	94523	98303	102157	107057	110095	113287	118348	121740	127299	129863	134710	138022	140487	142421	146179	148973	152991	155805	157635	160971	163546	165846	169357	171881
K09	Sample X35	22474	27020	31431	35643	40831	45071	49983	53228	57609	61911	66393	71116	75155	79386	84337	89322	92946	97642	101167	104960	108915	112444	115506	119081	122082	124303	129433	132077	134200	137161	139996	143968	145862	147915	150911	153635	155344	159004	162467	163842
L09	Sample X35	22184	26635	31321	36275	40533	45204	49443	54402	59557	63513	68342	72786	77451	81493	84614	89301	93636	97990	102214	106843	111409	114462	118009	123200	125900	129933	132867	135827	138501	142765	144475	148340	150599	153004	156375	159367	162773	165395	167260	169398
M09	Sample X36	25551	33298	40909	49472	56651	64015	69621	76299	83854	89780	96873	104525	110436	115869	122391	127577	133810	141230	144909	150275	155132	160533	165587	168396	172289	177134	179904	185041	187754	191983	193832	196751	200544	204283	206107	209259	210315	213332	215635	217804
N09	Sample X36	25179	32733	41034	49068	56487	64413	72457	79244	87531	94056	101216	108146	115269	121389	127596	133935	139372	145356	151138	156906	162488	167486	171810	176212	181855	184416	188289	192303	195635	199245	201104	205784	209606	211544	214840	216327	221099	222775	223427	227077
O09	Sample X36	24380	31683	38109	44367	51414	58053	64752	71472	76703	82627	88652	95341	101419	107986	114292	120419	126485	131092	135967	141590	144904	150017	155023	159324	161870	166934	169957	172369	175488	180482	182595	186487	188981	193585	195890	197521	200175	202608	205233	208729
P09	Sample X36	24424	31684	38947	46429	53463	60406	67897	74547	81417	88313	94917	102127	107977	115529	121584	127422	133307	139758	143343	150577	154039	159598	163914	167207	172612	176796	179983	183575	187974	189862	193828	197913	200919	204074	205909	209835	211453	214967	217168	218849
A10	Sample X37	22434	26590	30941	35052	38929	42903	46648	50742	54771	58823	62223	66142	69993	73906	78323	81162	84275	88209	91470	94684	97533	101249	104555	107774	110494	113216	115495	118952	121820	124594	125750	128955	131552	134074	136804	139037	141158	144008	145718	147184
B10	Sample X37	23005	28086	32332	37805	42846	47475	51834	56592	60960	65710	68876	73958	77813	81889	86328	89457	93753	96839	100872	103991	108160	111398	113899	118564	121327	124450	128092	130986	133803	137039	139656	142426	146122	147403	150542	152970	154732	157188	160782	161886
C10	Sample X37	23628	27926	32828	37171	41472	45838	50005	54442	58202	62781	66815	70371	74710	78944	82473	85072	89832	92487	95356	99131	102466	105686	109160	112021	114431	116855	120543	122411	125881	128414	130547	132631	135227	139102	139730	142784	144325	147618	149953	152617
D10	Sample X37	22793	28198	32853	38352	43679	47827	53274	57308	61807	67055	70773	75411	79773	83829	87917	91381	94987	99600	103333	107328	110117	114628	116995	119806	124103	127143	129928	133247	135525	138808	141859	143737	146094	150066	150393	152934	156465	158451	161611	163739
E10	Sample X38	24293	30045	35827	41539	47418	53197	58703	64373	69800	75195	81012	85239	90580	95653	99317	104437	108540	112995	117153	120665	124749	128540	131584	134275	139001	141808	146074	147653	152127	154710	156357	159543	162492	165862	166659	170893	171921	174995	176774	181053
F10	Sample X38	24240	31238	38197	45567	51880	58843	64825	71279	77139	83093	89356	94555	100466	105755	110997	115293	120665	126117	130117	134218	138357	142098	146664	150376	153614	158111	160704	164550	168402	171432	172856	176361	178960	182671	185225	188122	190916	193417	195902	198552
G10	Sample X38	24885	30613	36535	42182	48011	53714	59242	64413	69991	75258	80002	85778	89524	94836	99279	102993	107172	111259	114534	120098	123716	126738	130163	133574	137029	140325	144175	146180	148504	152023	154701	157698	160067	163499	165719	166995	169542	172960	175066	178152
H10	Sample X38	24693	31404	38175	45313	51546	58096	65137	70456	76615	83192	88316	93612	98390	104131	108873	113576	118736	122991	127813	132349	137017	140482	145236	148112	150279	155579	157879	162528	164661	167737	170682	173814	176687	179377	182064	184269	187991	189031	190898	194680
I10	Sample X39	27186	34994	43063	50950	58404	65995	72567	79594	86787	93507	100032	106191	111056	116480	121389	127540	131572	136220	139822	145100	149937	153661	157152	160027	164628	168155	169786	172813	176806	179578	182165	184465	187639	189562	192235	195099	197112	199752	201378	204592
J10	Sample X39	25837	33928	42519	50140	58238	64984	73396	80028	87766	94277	100234	106654	114205	117562	124055	130255	135030	139911	144953	150076	154574	157790	161913	167432	169465	174877	178131	181046	185112	188458	190099	193700	196571	198744	201740	204227	205201	209489	210983	213650
K10	Sample X39	26215	34663	42487	50062	57325	64530	70786	77820	85042	91929	97250	103605	109109	114044	121319	125816	130044	136189	140362	145397	148949	154081	156632	161073	164939	167188	171062	173183	177618	179208	182027	185234	187311	189921	191378	194540	196682	199380	201180	204241
L10	Sample X39	25754	34634	43396	51883	60638	68120	76090	84126	91319	98691	105010	112323	118100	123974	129897	135377	140751	145990	151542	153925	158555	163519	167100	170680	175543	178761	183653	186340	190101	192765	195294	199122	201037	203843	206355	207406	211369	213132	215343	217047
M10	Sample X40	30013	41064	51634	61582	69923	78602	87016	94104	101208	108797	115135	123145	129276	135005	139354	146063	151342	154547	160452	164136	168300	171811	176576	178905	182373	185876	189177	191235	194057	196676	198723	200786	202243	205032	205565	208640	210434	211319	214206	216688
N10	Sample X40	29910	42478	54926	66822	77487	87908	98313	107438	116806	124995	133349	140691	146613	153001	159949	165185	170471	175913	180764	184316	188694	192965	196906	200218	202894	206032	209687	210938	214037	217278	220540	220866	222130	225019	224817	228321	229035	230958	232352	233952
O10	Sample X40	29114	39481	49794	59530	68343	75673	83793	91759	100224	106935	114687	120236	127159	132934	138704	144374	148855	154204	157591	161467	165257	168633	172319	174365	179995	180956	185128	187469	190622	191067	194337	195921	198878	200894	201392	205013	205812	207501	209957	211281
P10	Sample X40	27495	38170	48653	59159	69325	78049	86930	96178	104629	111102	118058	124082	131658	138796	144874	150047	155305	161144	164662	168991	172649	177445	181215	184529	187298	189419	194373	196837	199692	201290	202750	206532	209276	209874	210906	215507	213905	215780	217518	220569
A11	Sample X41	33999	49981	65184	79835	94231	106641	119501	131168	142558	152500	160218	170462	178713	186132	193642	200480	207152	212697	217150	224066	225848	232032	236816	239075	243475	246728	249024	253290	253920	257998	259428	261867	262483	264942	266563	268621	269926	272076	273491	274273
B11	Sample X41	34051	52546	70381	87671	104173	118781	132353	145503	159158	171466	181425	190421	199879	208101	216071	223057	229526	237794	241530	246788	251771	255978	261514	265883	269086	271198	274741	276300	278864	281651	284061	285212	286104	289109	290070	291259	291366	292977	297366	296148
C11	Sample X41	36156	53508	71439	87948	102229	115524	127154	139883	152285	161325	172581	180905	189937	198647	206738	211372	216337	223770	228835	233617	237813	241595	245221	249208	251219	254221	258258	259993	261313	265000	267574	269388	269979	271507	273347	275225	275970	277818	280657	280717
D11	Sample X41	35363	55312	73833	91762	107109	123569	137904	150791	164599	173983	184334	195598	204040	212972	220544	228627	232819	239084	242734	249750	253208	257123	262104	265762	269763	272469	274807	278854	279902	283741	284445	287102	284335	287992	290605	294329	293858	294985	297142	298301
E11	Sample X42	41920	64404	85523	103911	123779	140355	156408	168762	181733	194143	203819	214638	221209	228375	236313	243018	247232	253750	256124	262776	265877	268574	271766	273620	277543	278867	279805	282472	283691	286098	287033	288645	291160	292130	294607	293307	293212	293832	294340	297741
F11	Sample X42	38559	63042	85337	106510	124417	142106	158946	173169	186297	197724	209151	217940	227622	236957	243885	250356	255429	260169	268330	270414	274639	277840	281181	285063	287637	288698	291343	296720	296696	298572	299555	303466	296779	299184	299795	307978	308184	302603	305637	311346
G11	Sample X42	42335	64767	85445	104152	121473	138237	152239	165308	177427	189434	200125	208339	216309	223378	230156	235922	241417	245224	251002	255247	259238	260761	266141	266582	269738	272763	273798	276407	277535	281272	281071	283612	284925	284602	285874	287316	289758	288669	289834	291764
H11	Sample X42	40917	68189	91657	114028	134412	152267	169263	182969	197821	208415	219939	230956	238810	245276	253713	258223	263457	268876	275182	276576	282218	282864	286172	289666	291770	293310	296412	297770	299920	300231	301099	304465	302332	306607	307023	305312	306905	307311	308778	308020
I11	Sample X43	54282	85643	112756	135393	155797	173493	189707	202511	213054	224904	233845	239721	249220	254832	259801	263459	266313	268281	272713	275142	277068	278497	282094	282786	286302	286193	288443	289666	288382	291066	291573	291974	293324	294686	294116	294446	295051	295929	296442	296613
J11	Sample X43	50034	84098	114021	139410	160656	180528	196930	211018	222304	233428	243713	250770	257911	264175	268219	272997	278205	281399	284577	286035	288875	293542	292347	297094	299075	298920	300676	298244	302936	300665	296830	298000	304429	300039	299847	299552	302900	301835	302672	305985
K11	Sample X43	54690	87381	115776	139736	158241	176236	192979	206034	219408	228128	238106	245989	252395	259158	263593	267698	273003	275926	279741	281658	283107	286469	286555	287495	289874	291352	291325	294034	296019	296120	294277	298202	296764	301045	300612	299410	301247	301793	301760	305495
L11	Sample X43	52843	88896	120539	147460	170181	190091	206011	222864	234194	244736	253915	261075	268824	275727	282019	282871	288161	292788	295731	298530	299651	300370	303113	304020	306007	300929	306374	307414	302219	304956	306386	303596	304730	313084	312557	311169	308739	307938	307327	314201
M11	Sample X44	61470	97222	127642	153989	174104	192178	207877	222421	232831	242986	252531	259297	266463	272058	272641	277755	279940	284396	285695	287715	290269	291957	294107	293003	296490	296889	298723	299673	301078	300262	301441	300949	302527	304956	302502	304007	304345	302339	303927	305573
N11	Sample X44	61339	103433	139485	167681	191512	212134	226780	239728	252108	263038	271953	277464	282041	288264	291289	298190	299507	301315	302459	304956	307406	308154	303701	304277	313954	313365	307380	311077	308827	309228	310623	308617	311408	312663	312123	313430	312960	313884	314233	314371
O11	Sample X44	63327	101551	134232	160347	182831	201953	217967	232257	244890	254908	262799	270804	275570	280003	286681	288806	292560	294959	296648	300374	301825	301583	304542	306422	306825	306830	301557	303649	302900	311789	305218	306333	305793	306090	307938	307519	310048	308915	307921	316103
P11	Sample X44	57966	97610	129967	157889	180824	201007	216491	232095	243022	253592	261923	268325	274126	276801	283020	285621	286215	292753	292264	296130	298123	297364	300262	301995	301027	301398	303343	303730	305606	306457	306959	304305	307453	306982	310394	309464	309489	310099	309394	311704
A12	Sample X45	23082	27209	31145	35586	39787	44267	48217	52263	56564	60427	64938	68685	72979	77132	80987	84455	87759	92179	95552	98727	103234	105730	108512	112662	115542	118309	121640	125012	127422	129761	132986	135142	139240	142305	143756	147183	149844	151953	154389	157401
B12	Sample X45	23606	28406	34247	38682	44533	49043	54675	58929	64401	69039	73937	78857	83383	88025	92961	96844	100981	105250	110261	113851	118206	122682	126404	130130	132872	137580	140538	143246	147229	149532	153789	154727	159245	162801	164527	168680	170634	173400	175912	178343
C12	Sample X45	24084	28997	33971	38644	43275	47654	52479	57105	61243	65000	69353	74330	78919	82587	86854	90975	94584	98617	102627	106318	108432	112257	116056	119031	123620	124911	128974	132285	134765	137267	141287	143873	146017	150180	151511	155204	158998	160351	163611	165688
D12	Sample X45	23464	28222	32667	37603	42349	47358	51581	56352	61098	65821	70488	74751	79698	83553	87937	92108	94870	99847	102889	106357	111034	114215	117725	120902	124291	126996	130247	133852	135402	139955	141655	144987	147571	150339	153125	155997	158406	161791	163216	166958
E12	Sample X46	24901	30936	36684	42653	48929	54974	60851	66985	72309	78465	83566	89428	94599	99712	104272	109137	114001	119477	122936	126724	131904	136044	140342	142640	147814	150826	154325	157802	161877	165149	167815	170777	174870	177619	180550	183708	186822	189253	192048	194272
F12	Sample X46	24305	30580	36513	43044	49814	55789	62319	68421	74025	79286	85347	90894	96339	101522	107140	112585	117081	122521	127473	131933	136926	140824	144066	148506	153204	157124	160477	163710	167244	170629	174309	178822	179521	183830	186511	191670	193835	195715	199226	202335
G12	Sample X46	25521	31343	36960	42999	48425	54185	60735	66747	72080	77262	83268	88501	93170	98047	103850	108202	111804	116765	120699	125505	129107	134439	137351	141957	144569	148688	152421	156486	159535	161871	164336	169265	171152	174362	176995	181370	182916	186229	189151	192731
H12	Sample X46	25066	31461	38341	44785	51601	58407	64735	71617	76966	83698	89363	94749	101427	105745	111384	116861	122793	126789	131107	135923	140062	144694	150198	153288	156738	161084	165135	169522	171629	176910	179781	183193	186808	189886	192852	196009	198164	201874	204528	207208
I12	Sample X47	28138	38067	47072	55949	64575	73033	82167	90295	99268	106404	113491	119642	126974	133550	140308	145452	151137	156988	161997	167037	171075	176468	182682	185086	188783	192498	198142	200616	204556	207658	210359	213356	217278	219363	222257	224132	225944	230105	232098	233524
J12	Sample X47	26880	36706	46704	56049	65581	74967	83409	92300	99875	108032	114767	122971	130267	135680	143054	149316	154737	161380	166147	172190	178329	182102	186430	192659	195735	199886	203881	207931	211185	214544	217997	221319	223830	228247	231160	232701	235374	239983	242294	243238
K12	Sample X47	27226	36207	45263	53323	61197	69230	77532	84841	91803	99034	104682	112211	118592	125148	131541	136961	142653	148723	153520	158756	163370	168701	172951	176888	180716	185444	189140	193384	196043	199471	202721	207561	208181	212065	215056	217947	220571	222829	225244	228401
L12	Sample X47	28352	38710	49305	59161	67782	77399	86288	94876	104448	110985	120588	126878	134373	141014	147248	153635	158935	165008	171108	177305	182458	189943	192714	197080	201724	205131	208940	214105	217608	219166	224138	226681	230239	233148	234256	238782	240332	244069	246190	248048
M12	Sample X48	32202	44645	56733	68381	79545	89483	98615	107583	117500	125936	133405	142492	149431	156833	163831	169461	174282	182249	187114	191137	196787	201812	206859	211480	213669	216592	221095	224485	228305	229670	233114	236554	238501	241863	242603	245953	246001	251847	252468	254745
N12	Sample X48	30702	43831	56832	69246	80304	91441	102028	112187	121450	130468	139110	148378	156519	163700	170349	176823	183717	189215	194573	200492	205656	210774	215308	219056	223157	226589	230116	235101	238127	239982	243265	245775	248462	253206	256628	254925	258471	259926	263153	265772
O12	Sample X48	32419	45347	57496	69341	80734	90711	100714	110783	121577	128763	137688	145559	154489	159571	166868	173026	178408	184682	190729	195811	198774	204150	208836	213258	216698	220061	222519	226698	229716	231086	235315	237243	239603	241228	244510	246185	248858	250713	252708	255698
P12	Sample X48	30955	43523	55851	67798	78210	89019	99479	109077	118641	126911	135789	142710	152653	158226	166303	173710	178728	184619	190120	195221	200069	203537	209296	212507	216624	219947	223641	228662	231279	234323	237895	237858	241050	244275	246694	250015	250241	253578	255911	255366
A13	Sample X49	24926	34518	43554	52667	60153	66669	73152	79131	84564	90824	96742	101492	106811	112230	116582	120331	125471	128333	131531	135836	139029	141645	144662	146982	149737	151059	153772	155296	158512	159225	161105	161845	164255	165797	166828	169007	170033	171735	172387	173622
B13	Sample X49	29637	42314	54383	66046	76129	86410	95014	104530	112858	119661	126631	132175	136924	142930	148228	152783	156472	160816	165586	168655	171844	174014	176508	181136	182409	184079	186855	187728	190391	191711	193881	194353	196620	198445	199357	201108	201397	203714	203956	203516
C13	Sample X49	28419	38892	49101	57802	67375	75342	83561	90480	97268	103254	109742	115719	119981	124102	129771	133262	137542	140744	144881	148885	151235	154719	158403	159328	162407	165607	167181	169459	170572	173435	174826	176664	177798	178966	180162	182046	182440	185273	186857	186442
D13	Sample X49	29442	42736	54463	65553	76797	86786	96044	103575	112329	118268	125279	130174	136173	141503	146939	150268	156954	159636	162837	168266	171359	173271	176162	181032	182990	183039	186624	188533	191058	190915	194751	194019	196062	198388	198213	200612	202517	203104	203133	205199
E13	Sample X50	37662	54597	69034	82772	94011	104352	113005	122499	130587	139079	146059	151542	158616	163923	169095	174521	177378	180935	184417	186513	191096	193487	194760	198060	199856	203398	204738	206466	207632	210094	210592	210511	212619	213779	215996	217191	217617	217245	217849	219222
F13	Sample X50	39242	58696	76622	92789	104509	115415	127018	137116	146172	155354	164567	169497	176739	182829	187867	194146	196386	201905	204410	207587	210575	213510	216519	218088	219802	224604	223539	225872	227346	228553	230100	231169	231492	232015	234176	234706	235949	236816	236661	238531
G13	Sample X50	41303	61898	78975	93375	105979	118173	128793	138627	148237	156022	163869	170524	177272	180438	186544	190350	193676	197697	202824	203348	205231	209047	210984	213091	216261	215623	217840	218937	220673	222140	222018	223247	223870	225052	224113	227233	227420	229278	230815	228928
H13	Sample X50	39113	58434	75664	91079	103628	113540	125191	133962	143767	152486	160292	168101	173552	180460	185119	189290	193897	197379	201185	204085	207873	209943	212434	214928	215962	218510	219815	219077	221296	224067	226486	227041	228663	228742	231163	231317	230245	231593	233740	233097
I13	Sample X51	55095	84526	107529	125782	141617	154965	166361	177634	186111	192614	198713	205200	209501	214123	216523	219996	222471	224220	226209	227956	231463	230481	233726	233899	234137	235942	237154	237407	238881	240734	239847	242100	240684	242449	243077	242791	244274	245421	245781	245371
J13	Sample X51	51689	83277	108545	129257	147336	161567	175105	186222	194493	202558	208289	214316	217443	222764	226491	229437	232926	234774	235487	237941	240296	240044	241914	240761	244057	243711	246403	246342	247992	247714	247023	248708	248459	249916	250298	251123	249984	251890	250367	252509
K13	Sample X51	58023	90930	115282	136330	151296	164926	176949	184352	192927	199857	206479	209474	214460	217449	221429	223641	226405	227859	229720	230901	230631	232798	235270	235063	235048	236789	237909	236864	239337	240087	239005	239100	240583	241210	242168	241960	242963	243408	242594	242714
L13	Sample X51	50890	81758	106343	127187	143387	158692	171913	182824	192245	198178	205199	210841	214642	220217	223137	225969	228704	232303	234304	234959	236929	238876	238958	240835	242183	240662	243658	242667	243008	245356	246691	246451	247326	247190	247612	247286	249583	250136	248705	250333
M13	Sample X52	85387	130937	164921	190071	208917	223246	231523	240354	247900	253747	256846	260927	264175	265962	270401	271356	271588	273097	273623	272217	275630	276514	275720	276597	277326	278675	277937	278389	280013	280917	280343	281841	282427	282439	281626	281077	281012	282842	284078	284288
N13	Sample X52	83433	132565	169293	196585	215120	230176	241155	249920	258353	260892	266207	270516	274436	275152	279009	277258	280107	281079	283148	282974	284881	287250	287349	287452	287379	289204	290415	290614	289776	289324	290574	289798	291355	288984	291123	290366	290689	293055	293286	293176
O13	Sample X52	83614	128697	162071	186569	206334	220465	230892	239973	246124	250780	256876	258616	262257	264725	265761	268203	271761	271198	271962	273104	274767	275227	274961	276035	278148	277988	277902	279022	280216	276576	278401	280288	279390	280604	279981	281916	280186	281379	280954	282860
P13	Sample X52	74090	118248	152099	177450	195843	211207	222115	229284	236344	244001	248003	253131	253759	254868	257154	260491	262518	263861	263081	265039	267081	268654	265842	269281	270185	271347	271185	272445	270637	271404	272659	272517	275238	272362	274698	273908	277115	276764	275985	276925
A14	Sample X53	20152	22864	25572	28337	31017	33093	34857	37083	39533	41462	43795	45464	47766	49915	51533	53315	55271	56770	59075	60312	62153	63184	65252	65476	66492	68695	69971	70721	71610	73325	74513	75675	76445	77681	78741	79585	80695	81153	82842	83111
B14	Sample X53	18614	20229	21948	23870	25305	27093	28386	29680	31315	32737	33891	35310	36322	37654	38983	40441	41698	42929	44009	45033	45996	47673	48459	49988	51040	52201	52497	54343	54483	55389	57086	57180	58107	59088	59689	60712	61343	62377	63277	63476
C14	Sample X53	18845	20398	21837	23236	24780	25700	26896	28228	29250	30976	31894	33337	34593	36274	37405	38978	39632	40991	42234	42998	43960	43958	45226	46020	47014	48250	49585	50445	51378	52144	52731	53376	54544	54990	56208	57440	57569	58178	59276	60190
D14	Sample X53	18638	20912	23234	25140	27579	29550	31583	33353	35425	36813	38541	40221	41969	43526	45391	46616	48338	49897	51013	52379	53979	55713	56499	57495	59215	60285	61512	62921	63418	64675	65778	66081	67271	68428	69680	70299	71593	72345	73241	73640
E14	Sample X54	22700	25761	29462	32079	34559	36807	39482	42388	45809	48013	50200	52733	55047	56518	59264	60659	62508	64691	65624	67388	68556	71258	71880	73251	74681	75866	77355	78650	79431	80428	81452	82482	83710	84567	86038	86532	87505	88616	88950	90336
F14	Sample X54	23484	27251	31426	35735	38756	40617	43975	46322	48460	51561	53686	56675	58904	60922	63450	64860	67784	69560	70722	72572	74122	76302	77827	78829	79756	81392	83343	82784	85498	86427	87436	88543	90395	91033	91859	92459	93652	95211	95390	96583
G14	Sample X54	23837	27591	31724	34963	38132	41209	43767	47322	50214	52740	55442	58187	60824	62862	65477	67232	69004	70916	72486	75067	75851	77624	79582	81113	82032	83985	84374	86028	87004	88181	89051	90210	92058	91892	93475	93814	95060	96462	95608	97587
H14	Sample X54	23974	28236	32399	35891	38827	41336	44781	46953	49951	52312	55663	57907	60520	62445	65003	67110	68863	71005	72807	75505	77194	77886	80004	80900	82471	83388	84831	85728	86903	88072	90480	90355	91860	92305	93484	94576	96285	96374	96880	97731
I14	Sample X55	24997	30712	35463	39796	44242	48056	51996	55483	58663	61068	64544	67731	70266	72067	75305	78162	79285	80532	83753	85248	86809	89187	90080	92821	93191	95133	96278	97406	98546	100554	100534	102183	103268	104135	105559	106778	106647	108333	108441	109848
J14	Sample X55	23919	28854	33336	37455	40901	43594	47771	52130	55030	58146	61411	64877	66790	69404	71733	73974	75865	78508	80381	81679	83569	84728	86358	88754	89891	90982	92916	93484	93717	95770	95986	98302	97769	99162	99622	101154	102544	102996	103711	104513
K14	Sample X55	25784	31292	36426	41171	44790	48110	52025	55820	59096	62538	65656	68650	71703	73935	76682	78877	81945	83705	85191	86918	88620	90772	91951	93464	95132	95472	97725	99187	100499	101031	102743	103476	104466	104821	105957	106887	108197	109051	110133	110875
L14	Sample X55	25371	30544	35676	40804	44303	46929	50905	56463	58776	62426	64142	67262	69734	72741	74777	77050	79716	81506	83224	85573	88271	89987	91898	94162	94488	96209	97143	98166	100103	100659	102157	102288	103769	104771	106248	106533	106568	108358	108799	109307
M14	Sample X56	26486	31989	37209	42643	46261	50594	54141	58909	62332	66703	70153	73863	77168	79707	82677	85094	87640	89538	92753	94974	97162	98998	101350	102103	104300	106078	106672	108782	108812	110239	111974	112853	114013	114792	115876	117241	118298	119315	120964	120678
N14	Sample X56	26299	32804	37688	43001	47556	52696	57073	61267	64802	69071	72620	75431	78654	81944	84463	87337	90052	93287	95541	98167	101119	102847	104274	105382	108506	108613	110743	113153	112677	114368	115316	116603	118022	119340	120419	119948	121967	122906	123596	124419
O14	Sample X56	25700	31085	36088	41061	45023	49053	52865	56931	60358	64462	68474	72657	75625	79129	82238	84669	87043	89852	91647	93650	95842	98197	99162	101314	101957	104840	106244	107532	108757	109750	110385	112270	112831	113779	115411	117032	116513	118451	119803	120392
P14	Sample X56	25081	30944	36292	41076	44957	48514	53041	56727	61182	65057	68846	71180	74062	77806	79984	82945	85450	87533	90665	92275	94615	96048	98127	99190	100841	101920	103582	105322	106122	105515	108309	108924	110547	110794	111661	113268	113610	114912	114815	115937
A15	Sample X57	17145	19865	22513	25120	27904	30530	33543	36329	38690	40950	43332	45611	48687	51139	53489	56535	58884	61148	63470	66182	67816	69983	71956	74225	75569	78213	80201	81919	82845	85538	86674	88551	90124	91761	92879	94990	96313	99632	100024	100789
B15	Sample X57	22817	30725	36065	42368	47370	52659	58566	63052	67697	72586	76575	81249	85461	89876	93900	97698	102196	104982	108293	112123	115019	118587	120963	124961	127340	129327	133454	134627	137435	139709	140301	142563	144425	147931	148744	152132	154125	154192	157040	158635
C15	Sample X57	22102	26117	30198	34282	37796	41455	45392	48924	51270	54936	58695	62551	66131	68126	71454	73815	76015	78110	80960	85006	86346	89462	92369	94590	96889	99325	101103	103231	104966	107756	110264	110723	113727	114389	116572	118857	121268	121592	123844	126062
D15	Sample X57	24082	32127	39793	46454	51259	56716	62779	68414	73639	78313	82990	88266	91999	95383	100229	103661	107914	110691	114180	117416	120751	124954	127083	129341	131790	134892	138203	139711	142288	144992	146582	148018	149800	152448	154674	157022	159381	160063	162546	163428
E15	Sample X58	24629	30368	35606	40451	45484	51014	55717	60590	64728	69255	73707	77436	82273	86122	90557	93444	97424	101336	104342	107318	111542	113478	116514	119611	122633	125332	128132	130341	134124	135563	138491	139512	143320	144619	146060	149644	151977	153053	154709	156339
F15	Sample X58	24701	31132	38533	43706	48851	54667	60906	65553	70251	76199	80725	84999	89544	93977	97803	102247	107479	110852	114751	118407	122276	126582	129686	132601	136736	139134	143024	145185	147038	150638	153716	156107	159494	161329	163431	166658	169038	171581	172419	175856
G15	Sample X58	26679	33270	39353	44158	49686	55370	60417	66202	71515	77393	81853	86577	91074	94689	99407	102647	106029	110014	113931	117321	121166	123459	126432	129654	133137	134831	137585	140713	142764	146268	147876	150497	152414	155112	156315	158813	160355	163051	164953	167131
H15	Sample X58	25742	31982	38162	43847	50338	55604	61730	67222	72481	78016	82527	87096	92061	97553	102182	106867	111462	115333	117744	122668	125504	128664	132135	135386	138171	142122	143395	147000	149696	152167	155103	157626	159191	160432	164053	166242	168418	170531	172921	174012
I15	Sample X59	29423	39534	48841	56496	64674	72360	80116	87338	94973	100352	107164	112201	118552	123374	128902	133011	137558	142185	147146	150852	154010	156977	162683	164352	168426	170940	172805	177119	179035	180865	184595	186703	188122	191380	193357	196571	197603	199173	202375	202438
J15	Sample X59	31204	42797	53796	63675	70988	80318	88464	97280	104377	111865	116445	124610	129824	135162	140321	146183	151985	156364	159548	163809	168622	172042	175482	178658	182711	185859	187532	190230	192596	195801	197829	201217	201287	206084	205598	209280	209901	213631	216463	215787
K15	Sample X59	28397	37773	45988	53685	60780	68249	76207	82579	89275	95548	101497	107566	113620	118641	124110	128186	133147	137255	141074	144776	147496	151400	154417	156951	160544	163021	167362	168621	169773	172840	175771	177435	179647	182072	183978	185631	188163	189078	190941	193471
L15	Sample X59	30551	41744	52505	61500	70577	78119	86001	94167	100466	107708	115860	121311	127949	133530	140444	145019	149559	154566	158123	162613	167114	170192	173772	177383	180033	182678	185085	189810	189915	192253	196432	197811	200238	202389	204533	205256	207859	208898	210917	212624
M15	Sample X60	33479	44312	54691	63940	72749	80705	88943	97620	105483	113258	120331	127293	133044	138917	143853	150792	156647	160218	164476	168613	172748	176838	180916	184153	186642	190832	193390	195865	199454	201513	203996	205877	207003	208816	213222	212882	215633	218594	219550	219604
N15	Sample X60	32568	44175	54603	64566	73760	82267	91466	99484	107249	115067	124203	130097	138331	143034	149358	155518	159368	166908	171397	175292	180254	183100	186240	190693	191762	197119	198958	203097	205872	208611	209395	211373	214025	216293	218378	220807	222830	224819	225628	227223
O15	Sample X60	30345	39201	47684	55703	62908	69348	76577	83399	90094	97878	104151	110096	116631	120469	127870	132025	137637	140910	143991	149019	152930	157003	160851	164727	167318	169939	173354	177574	178069	182375	183381	185770	188652	190321	190696	195796	196710	198167	200530	201752
P15	Sample X60	32493	43074	53132	63005	70903	78480	87176	96120	104453	111439	118408	125343	131094	136615	142256	147883	153801	156965	161451	167119	170201	173498	177046	180956	183878	186546	190124	193645	195469	197929	199120	203659	204557	206183	208197	211748	212096	214146	217462	217615
A16	Sample X61	23543	29099	34103	39847	44249	49333	54003	58245	63087	67712	71210	75414	79525	83422	86779	90954	95052	97734	101409	104109	107862	110854	112852	116680	119677	121376	124661	125817	128555	131144	133294	135674	138015	140063	141254	143549	145344	147616	149057	150281
B16	Sample X61	23782	29987	35250	41600	47062	52838	58246	62627	67458	71484	76116	80387	84988	89175	92692	96876	101167	104116	107889	110300	114494	117383	120427	123509	125977	128111	130820	133356	135791	138045	140548	142355	145060	146386	148980	150242	151540	153590	156397	156976
C16	Sample X61	24891	31478	37609	43056	48522	53980	58978	63922	68844	73409	76876	81169	86007	90877	93602	98515	101297	105261	108177	111669	114339	117553	120429	123417	125570	127685	130850	133372	135686	137693	140692	141794	143353	145831	147883	149293	150582	152353	155772	155688
D16	Sample X61	23872	30164	36069	42254	47574	53947	58259	63073	67559	72562	75514	80126	85307	88943	93465	97262	100110	104187	108156	111873	114542	118001	120086	123194	125740	128345	131250	133608	135234	138283	140668	142192	144815	145613	148671	149684	151583	153857	155418	157721
E16	Sample X62	28977	37442	45321	53298	60157	66613	73951	80906	87183	92555	98906	104312	110784	115896	120098	124540	128403	132118	136937	139610	143951	146722	150955	152353	155796	159126	160695	163209	164954	167806	169975	172363	173749	174514	177805	179543	180486	181952	183922	186472
F16	Sample X62	29240	38290	46213	53227	60438	66816	73862	80197	87208	92348	99835	104623	110165	114494	120399	123034	127394	131743	134932	138684	141623	145422	149314	152214	153516	155845	159271	162915	163807	166553	168349	170498	172229	175925	174674	178353	179988	181983	184083	184548
G16	Sample X62	29551	39519	47113	55337	63190	70397	77119	83519	90217	96314	102062	107226	112365	117249	121059	125832	130088	133236	136867	141298	144633	147359	149467	152830	153957	157765	160468	162487	166092	167280	169168	169336	172061	172893	175565	177637	177748	180075	183218	183617
H16	Sample X62	29588	38534	49005	57470	65120	72964	80159	85993	92012	98220	104548	109562	115607	119589	124337	129020	133427	137183	140153	145513	148910	152086	155469	157235	160469	161830	165567	167768	170182	172032	175100	176650	177944	179211	181339	184042	183175	185544	187793	188414
I16	Sample X63	34723	47048	58999	68192	78086	86998	95164	103186	110901	117837	124046	130673	135839	141472	147323	150738	155063	158368	161397	166901	169051	171533	174248	175714	179331	181259	184760	186438	188051	189953	192213	193990	195186	195535	198802	199541	200757	201978	203354	204876
J16	Sample X63	34325	46935	57428	68418	77809	86998	94437	102904	110844	118871	124613	130885	136503	142234	147023	151664	155250	159504	162138	165022	169356	172219	174262	176244	180771	181781	184530	186325	186929	188937	190726	192684	193971	195852	196444	197891	199734	201019	200571	202895
K16	Sample X63	36581	50049	62325	74730	84598	93674	103565	111362	120296	126734	134099	140634	146225	152384	156312	161419	163893	168214	170805	174811	178675	180812	183547	186309	188162	188838	191973	194020	196212	196900	199132	199522	201207	203213	204148	204761	205340	207454	208127	209232
L16	Sample X63	33756	47384	60099	71160	80745	90521	99140	107759	115522	122951	129442	134998	142036	146309	152805	157183	161940	165977	169007	173340	176828	179741	183560	183742	188355	188953	193218	193627	194908	197706	198847	200328	202733	203038	204487	206694	207635	207716	209172	209994
M16	Sample X64	34905	47372	58307	69760	78199	87968	96870	105640	111407	119805	125311	131540	137164	142936	148885	153574	158105	161534	164969	167578	171625	175237	177159	181276	183511	184315	188318	190614	190700	194114	195254	196970	197987	200119	203262	204567	203516	206858	208073	209271
N16	Sample X64	35579	49872	63672	75236	86017	96475	105829	114439	123133	131291	138691	145064	152060	157041	161786	167883	171390	176902	183078	185671	190993	191975	195241	198261	200460	204313	204024	208060	209933	211096	213892	214092	217921	219515	220883	221068	223804	224393	225692	227399
O16	Sample X64	33631	44918	55398	64417	73901	81787	89797	98324	104221	110282	117576	122885	128180	134042	139421	142035	147151	151289	154691	157740	160866	165353	167819	170451	172015	174550	176067	179591	181874	183101	185243	186818	188707	188435	190874	193558	194677	195186	197982	198717
P16	Sample X64	33308	45957	56997	66706	76294	85131	93026	100847	106401	113132	120844	126961	131496	137607	143646	147621	151704	156507	160147	162784	166200	168533	170177	174657	176009	179428	181980	182435	185667	186377	188603	190707	191210	192628	195610	196962	196008	200222	199938	201342
A17	Sample X65	36577	52878	67705	82187	95329	108522	118835	130872	139686	148305	157262	164060	170693	178091	185034	190698	196723	200989	206061	208329	212424	217083	220249	223229	225472	230303	230309	233598	236095	236827	239496	239824	242935	244089	245304	247223	249221	248947	251841	252378
B17	Sample X65	33613	49852	66686	81891	95391	107934	119469	130082	142015	151119	159665	167181	175393	183457	188716	196349	202149	207891	211968	216414	222114	224091	228275	231569	234606	237310	239465	243274	245287	247068	249974	251670	253288	254305	257225	257805	261221	261210	262345	263422
C17	Sample X65	42427	61983	79684	96066	111104	124766	136949	149107	158690	167864	176756	186012	193666	200125	206714	213511	217617	222694	227756	232486	234086	238001	240655	243744	248223	249736	252034	252833	257869	257087	260390	259986	263103	265130	266271	268464	268611	268947	272546	274017
D17	Sample X65	43468	64570	84767	102747	118555	132976	146268	156884	166841	179481	186796	196719	203289	210419	215508	221583	226114	230126	235516	238732	241735	245429	249822	250316	253910	255710	258116	259085	260862	263420	263829	266030	267370	267102	268773	270337	271317	271794	273138	272677
E17	Sample X66	48813	71314	91159	108287	123942	138244	151923	165595	176660	186127	194122	203226	210406	216502	223417	229080	231346	238409	243566	246938	248576	252225	256547	259001	260784	261918	264395	266350	267285	269907	270501	271175	272090	275386	277852	276859	276602	278562	280673	282768
F17	Sample X66	53060	80080	104591	124182	140660	157766	171447	184260	195740	204934	214887	220993	228214	236497	240942	245974	251358	255598	258624	260500	263758	267083	269192	271894	273410	275848	277970	277430	279905	281796	281626	282251	285072	287555	281558	288391	288584	290101	290268	292140
G17	Sample X66	54919	81757	105717	125428	143326	160207	173182	186311	197312	208320	215373	223232	232167	237426	242338	245624	250702	252146	256235	260290	263288	266159	266483	269026	271799	271331	274734	274917	276539	276499	279329	277995	276876	280533	281100	281931	280932	283114	285821	285759
H17	Sample X66	55725	84504	111172	133681	151515	168059	181869	197602	207689	220432	228289	236726	243749	250467	255012	261845	264088	268610	272645	276314	279445	281819	284439	286575	284915	289342	290004	289935	291918	294252	292731	294729	294313	288480	291007	290815	291723	293275	293152	298466
I17	Sample X67	55218	82052	105158	124121	142309	156271	168440	182139	191709	199969	210094	215613	223238	227460	233346	237397	240622	244480	247187	251378	253109	256190	257775	261481	261716	262334	265319	266535	268517	271044	269054	273113	274905	274915	275455	276297	277011	279914	281457	280088
J17	Sample X67	58714	89432	116151	138964	158406	173066	188174	201402	211268	220447	229189	236139	240061	247392	251530	255607	258809	263496	266719	267239	270528	272659	275815	274431	276850	278514	278782	281351	282446	283868	283169	286219	285715	285410	286910	285851	288794	288555	289691	291723
K17	Sample X67	59934	89603	114014	136689	154490	171782	183724	197480	206623	215979	223910	231519	236791	241107	246961	250652	254342	257298	259996	262593	262836	266264	268203	270329	270144	270663	272934	276355	276399	276272	276775	275994	277418	278086	277947	280352	279637	280877	282012	280867
L17	Sample X67	59392	90478	117671	139885	161064	177502	192245	203750	215164	225916	233076	241010	248410	251301	257175	259769	264445	269819	273889	272465	276155	276443	277865	278696	281683	284157	284103	285241	283506	285634	285961	289102	287245	289929	291515	290644	291669	291886	293772	292786
M17	Sample X68	65659	98546	124700	147043	165897	182158	195613	207579	218540	227074	235060	242344	246304	253663	258370	260745	263939	266447	268613	271507	274721	274375	276852	278372	279535	282220	281496	282543	284574	283771	286500	285375	284498	285406	288128	288346	289272	288847	292965	282864
N17	Sample X68	67593	102000	131490	155263	176872	193236	206467	218533	229171	238141	242579	252305	257209	262287	264509	266699	271060	274875	278443	279663	281794	283197	283803	284437	285977	286749	286373	287553	289430	290068	290672	290653	292086	292668	291678	292657	293896	294459	293955	294383
O17	Sample X68	64118	94569	121417	143395	161919	178132	192715	204857	215566	223989	231866	238973	245028	251225	255162	257904	262900	266504	267238	270842	272457	273522	279426	280268	280954	282661	282810	283976	285501	285852	286234	288003	286720	289171	289327	290615	291362	292034	291416	295354
P17	Sample X68	62374	92685	120083	143875	162651	179091	192956	203820	216926	224711	231165	237662	244536	249751	253296	258598	262305	265251	264064	267881	269547	270823	272654	273669	275906	275205	275472	277230	279904	279571	281286	280684	281610	279692	283446	282298	282707	286655	285328	284793
A18	Sample X69	24442	29896	36450	42097	47252	52463	56875	62740	67858	72518	76819	81510	85846	89401	93848	97254	101548	105640	108510	112273	115274	118087	121659	123863	127968	131379	133110	135686	137744	140319	142345	145552	146976	149319	151191	153398	156042	157289	160395	161146
B18	Sample X69	24180	30205	36375	42557	48023	52931	57127	62212	67822	72223	76906	82085	86365	89903	94457	98785	101752	105956	109454	113489	116843	119939	122972	126700	129229	133061	134258	138500	140812	143557	145496	147330	149695	153180	154458	156063	158498	160533	162079	164742
C18	Sample X69	24786	30250	35628	40613	46302	50724	55360	60035	64438	68780	73809	77717	82485	86513	90299	94371	98612	101036	104880	108324	111560	114286	118172	120635	123328	125214	127908	129739	133012	134853	136551	137770	141584	143045	145788	147340	149490	150900	154445	155368
D18	Sample X69	27813	36863	45269	53013	60810	68041	75104	80831	87310	92707	98156	103287	108926	113281	117891	121350	126470	131034	134557	137812	142555	143680	147666	150756	153920	156847	159341	161053	163281	166150	168197	169659	172378	175275	175565	177490	180025	181648	183789	183346
E18	Sample X70	30074	40110	48888	56546	64374	71402	79068	85908	92996	98099	106485	111952	118566	124207	128206	133884	139020	143110	148267	151668	154104	159249	163216	167691	169987	173001	175328	178930	181740	183848	185915	188556	191045	193827	195331	197374	199590	202782	202237	205424
F18	Sample X70	30558	40463	49428	58532	66748	74522	82718	89789	96530	102786	109851	115849	122452	128599	133541	138740	143342	147403	150901	155362	160531	162809	167600	170549	172527	178345	179602	182314	185096	187214	189097	193153	195540	196727	198425	201764	201463	205042	207233	208031
G18	Sample X70	31398	41341	51449	60171	68367	76308	84038	92776	99832	105911	113719	119152	125398	130176	135489	141564	144520	149741	153218	156413	160551	163527	167309	170629	173072	176664	178464	181299	183155	185473	188184	189382	191302	193314	195266	196909	197185	199202	200949	202076
H18	Sample X70	31339	40712	51609	60568	69292	76890	83881	91446	98410	104280	111773	117978	123557	129905	134135	139750	144201	148954	152246	155973	159378	164772	167610	170408	173804	176139	178938	181397	182872	185468	187333	190060	192996	193666	194793	195717	198850	199122	201296	202688
I18	Sample X71	34215	45595	56574	66709	76213	84946	93462	102370	110261	116727	124714	131124	137483	143152	148673	155261	159051	163342	167243	173156	175843	179600	182588	186335	189320	191680	194446	197979	200922	201067	203845	205367	208555	209913	210539	214136	216638	216392	219570	219885
J18	Sample X71	33308	44676	55123	66028	75062	84407	92646	102006	109057	116611	123126	130526	136086	142333	148626	152597	158734	162541	167094	169835	174987	177552	182676	184314	188468	190851	193014	195949	197583	199691	202840	205121	207200	207403	210098	211529	214639	216593	216153	217310
K18	Sample X71	34750	46173	57626	67352	76705	84525	93540	100513	107794	116797	123526	130022	135030	141687	148200	151982	157686	161462	165877	169289	172881	175514	180049	182552	186235	188726	190905	192629	195194	197585	198533	201817	202597	204296	205769	208070	209066	212462	211670	214218
L18	Sample X71	33371	45780	57653	68138	77959	86090	93846	101882	110882	118594	125050	132161	137541	144402	148125	155187	159745	164717	167613	172464	176063	179460	184516	184294	188420	193157	192547	195838	198388	201124	199724	202428	206647	206848	208374	210054	213305	213996	216280	215718
M18	Sample X72	38241	52944	65842	78266	89055	99793	109730	119460	129157	136221	143933	151061	157814	165347	169660	175846	180809	184958	188822	193151	197155	202024	205696	208880	209959	212553	215018	218018	220209	220560	220669	225456	226153	228565	230695	231246	233399	232503	233629	235363
N18	Sample X72	36103	48960	62153	72850	83278	93874	103644	112054	120493	129049	135761	143601	149363	156066	162178	167243	170915	177179	180700	186349	189068	191913	197506	199192	201286	204650	205381	209607	210374	211516	214047	216652	218441	218299	221013	223235	223322	227106	225512	225916
O18	Sample X72	36250	48482	59951	69955	80017	89432	98865	107389	114875	122067	128862	135234	140974	146458	152642	157606	161839	166666	169332	174795	178435	181290	183804	188163	189965	193528	195564	198350	199438	202438	203131	204540	208293	208805	210766	212869	213665	214749	215378	217309
P18	Sample X72	36513	49993	61725	72942	82729	91762	101794	111136	117813	127217	134346	141304	145956	153258	158162	163780	168385	173314	176245	178949	183993	187210	191008	191954	195587	198476	200489	202442	204922	204871	207290	210338	211177	212337	214422	213635	217198	217665	219678	218103
A19	Sample X73	107342	155012	186128	208862	227999	241807	252309	258707	264065	271372	273882	278597	282053	286161	288300	289553	285829	288078	287957	290327	290241	293256	294616	295384	295367	299272	299656	299168	301260	299917	299586	302864	303265	302411	304642	303353	305148	305131	306647	306666
B19	Sample X73	115105	168044	203272	230251	250130	265235	273713	280807	285610	291597	298043	298703	304978	305568	307589	310867	310907	312943	314216	315170	316263	317339	319123	321784	320770	319767	322320	325315	325944	326569	325388	327071	327134	323840	329953	328826	329443	331164	331257	330764
C19	Sample X73	117354	171526	206585	232456	247817	257971	265753	273955	280336	284298	288480	291795	295870	298727	300714	303506	302137	307020	306476	309123	309678	310606	311426	311064	314627	315110	315626	316613	317575	315395	317774	315902	319413	318526	318965	322885	321545	321711	325415	321178
D19	Sample X73	127372	177980	212295	237364	253869	268204	276445	282905	288567	293844	296365	298235	303750	305308	307250	311305	312793	314111	314002	308671	314344	311250	312994	314303	314006	312123	315941	315156	316376	317092	317807	317527	319812	319899	320248	319463	321608	322549	322845	322811
E19	Sample X74	48413	67351	83614	97299	108683	118253	128943	139043	148150	155745	163282	170189	173313	178451	182869	186244	192331	193633	196037	198864	201302	203872	205147	208232	210683	211359	211806	215298	217445	216250	219251	221537	220884	221972	223874	225267	226276	227455	228212	227594
F19	Sample X74	47331	66059	81854	94190	105933	117674	128969	139243	148202	154694	162709	168863	174257	179233	182224	187108	189778	193436	196610	199468	201463	204584	206614	208715	208563	211814	214040	213078	215996	217332	218005	220095	221052	222590	224590	223802	227104	229293	228204	229686
G19	Sample X74	45072	61037	76310	89311	100585	109908	118451	127944	136076	144086	150982	156899	161809	165436	169758	173215	178285	180495	183373	186231	189530	192513	194315	194691	197561	200255	200754	201618	203984	206302	205860	208420	208876	211064	211845	213434	214181	214227	216789	215563
H19	Sample X74	47165	65238	80255	94288	105404	116026	124335	134325	143064	149975	158545	165083	171189	174941	180219	183709	186864	189084	193107	195868	198736	201177	203324	205534	206583	208793	210214	212561	214110	216451	215695	217914	218622	220679	222354	223046	225181	225260	225386	227264
I19	Sample X75	66917	95270	117692	140625	160076	176254	192176	204801	215489	225974	234851	241482	248374	254389	258079	262014	265670	268204	271418	274293	276114	279702	279652	281618	284064	285493	286967	288033	287382	290742	291277	291880	294436	293318	294532	295682	296111	298083	298193	299682
J19	Sample X75	81782	126331	163042	194195	219256	242072	261385	278646	294093	301609	313255	320580	329663	336900	341503	346019	350552	355434	353934	361188	363943	362634	365249	367221	369487	366907	371526	370551	374229	375869	374945	374229	376025	380158	375834	378938	378536	379477	380002	380438
K19	Sample X75	62122	89295	112242	131460	149697	164907	179877	191448	203042	212940	222133	232216	236021	242794	248358	253060	255294	259492	264155	266657	268386	272099	273084	275193	275391	279602	279259	280794	280043	283547	282744	283949	286680	289196	289174	289955	291602	290919	291360	293512
L19	Sample X75	61548	89265	112375	132706	150852	167876	183384	196678	208713	217703	227769	237254	244237	249731	254298	258538	263573	268380	269439	272968	276110	278876	281905	283331	283903	285458	289027	288879	289075	291096	292118	294092	294825	296136	297891	299037	302185	302155	302943	303471
M19	Sample X76	46455	64800	79834	93471	105815	117889	128903	138257	146969	154644	162265	168370	175445	178248	184780	188172	192305	196165	200378	202833	205687	208136	211397	214002	214136	216860	218597	221245	220335	224074	223246	225698	227325	228930	230602	229861	230484	231443	232079	232649
N19	Sample X76	46173	63916	79895	94800	108357	120984	132527	141765	151750	158857	166629	174173	179144	184878	189434	194162	198798	202389	205416	208533	211645	215177	214659	219185	220485	222985	223131	225059	226533	227217	229822	230717	230956	232526	233016	234693	235236	238091	238915	238915
O19	Sample X76	47355	65364	80895	93974	107267	118256	129172	139081	147568	155360	163141	167946	173560	179109	184026	188875	193619	195362	199579	203411	205263	208674	210934	212243	214379	215750	216827	219360	222218	222135	225718	225330	226114	227518	228889	228654	231830	231826	231146	234644
P19	Sample X76	45150	61612	76420	89339	101343	112490	122742	131515	140527	147409	156399	161340	168597	173811	177258	182888	185795	189407	193223	196667	197747	200812	202732	205286	207483	210211	212056	213264	213031	215700	216836	218251	218304	219775	221413	220786	223247	223141	224957	225076
A20	Sample X77	95413	135790	168014	191380	208965	221835	238662	248516	256983	264682	270058	272965	279448	284606	286859	286896	288554	292900	294245	295386	296982	299093	298618	301666	302087	302008	301955	305393	306759	304554	304659	305934	300946	306811	300824	302063	307508	310644	302586	309395
B20	Sample X77	96814	138844	170779	194028	213313	230985	241571	253911	263016	267759	274600	279478	283740	286744	289635	291928	294319	295893	295636	298484	300738	303344	304285	305639	305687	309236	308560	309657	309133	307270	310848	311380	310536	313032	312482	313069	314517	313619	315720	314003
C20	Sample X77	106745	148244	178913	202991	221534	234843	247048	257692	265958	272140	275892	279836	282371	283759	288223	289657	291716	290898	294817	298534	297359	297972	298898	300569	302306	303163	302920	305459	298104	304761	304216	307549	304100	306749	308508	308454	308005	308608	307332	309822
D20	Sample X77	104598	150099	183504	206760	229175	247410	258290	266713	273536	281382	288272	292407	295846	297781	294146	298296	305011	301922	303091	304155	305096	305269	308844	308374	315466	317434	311530	311600	313673	310483	313116	316150	313673	314198	317092	317388	316150	317284	325346	319551
E20	Sample X78	41148	55972	69172	81676	93289	105456	117100	125898	134940	142626	151063	157798	164891	169778	175108	180209	185423	190785	194610	198496	202513	205650	208522	212056	214667	217629	220394	221446	224096	226908	228755	230563	232778	235351	236094	235478	239518	240714	242600	244218
F20	Sample X78	41810	58927	74365	87173	100412	113126	123156	134182	142832	151407	160267	168567	174242	180165	186874	193939	195768	202492	205606	210567	213537	217227	221419	223078	226196	227473	231738	232952	237079	238038	240187	242186	242951	244621	246850	250189	251513	252250	253569	255600
G20	Sample X78	45020	61703	77495	91220	104245	115503	127289	137341	146985	156367	164113	171328	177035	183728	188105	193858	197602	201754	206822	210155	212385	216642	221204	222420	226728	228382	229549	231922	233056	235100	237747	240319	241302	243990	245317	246471	247647	250559	250857	250854
H20	Sample X78	44993	62485	78640	93056	105699	117675	130396	139915	149654	159116	166987	175084	182209	187455	192451	198229	204131	205993	211529	213673	218555	221009	224188	227984	230333	233185	236120	236953	238809	240552	243239	246088	247377	248291	249201	250765	253677	254769	257244	255647
I20	Sample X79	20143	20757	20940	21064	20646	20682	20618	20619	20501	20450	20831	20558	20476	20571	20309	20487	20370	20207	20273	20175	20365	20288	20694	20128	19961	20163	20173	19978	19918	20042	20017	19846	19834	20110	19854	20139	20125	19920	20003	19920
J20	Sample X79	20026	20751	21032	20974	21128	20863	21101	21142	20829	20708	20852	20446	20543	20599	20808	20658	20527	20517	20554	20365	20854	20655	20703	20442	20394	20389	20293	20644	20469	20304	20204	20258	20081	20187	20301	20089	20051	20203	19814	20304
K20	Sample X79	20299	20951	20735	20814	20853	20684	20579	20491	20539	20690	20511	20599	20286	20398	20352	20269	20269	20325	20260	20154	19930	20297	20097	20293	20371	20203	19934	19967	19936	20279	20218	19914	19986	20110	20043	20132	19745	19813	19911	19900
L20	Sample X79	20535	21266	21480	21562	21146	21143	21103	20967	20917	20727	21032	21017	20873	20861	20860	20773	20691	20597	20833	20691	20603	20640	20501	20436	20243	20264	20347	20205	20309	20225	20140	20048	20105	19921	20167	20104	19911	20024	20074	19972
M20	Sample X80	20346	20525	20648	20909	20759	20541	20589	20712	20620	20371	20467	20449	20240	20320	20400	20361	20732	20427	20538	20533	20438	20546	20451	20532	20235	20285	20204	20254	20329	20418	20086	20208	20245	20195	20307	19974	19824	20165	19943	20178
N20	Sample X80	19936	20535	20688	20511	20597	20703	20712	20724	20884	20660	20642	20749	20611	20776	20618	20354	20341	20740	20298	20309	20386	20478	20398	20083	20180	20497	20250	20152	20371	20115	20229	20167	20236	20130	20124	20025	19954	19904	20108	20076
O20	Sample X80	20622	20642	21250	21134	20927	20647	20725	20895	20897	21021	20998	20748	20889	20622	20784	20694	21103	20941	20598	20387	20602	20841	20599	20626	20720	20790	20547	20411	20502	20590	20515	20543	20398	20419	20462	20247	20305	20392	20438	20418
P20	Sample X80	19817	20749	21346	21305	20921	21052	20887	20990	20876	21025	21044	20972	20749	20720	20951	20952	20563	20892	20648	20648	20598	20489	20467	20495	20497	20338	20386	20533	20163	20243	20259	20107	20347	20291	20163	20041	20316	20266	20035	20240
A21	Sample X81	22282	23290	24353	25261	26126	27136	27793	28492	29519	30085	31056	31865	32570	33338	34095	35274	35563	36495	37221	38438	38810	39735	40331	41181	41704	42364	42959	44323	44720	45135	46311	46999	47372	47888	48795	49896	50299	51714	52277	52860
B21	Sample X81	22977	24040	25132	25983	26871	27710	28783	29689	30388	31442	32136	33182	34382	34955	35534	36457	36691	37835	38623	39355	39993	41121	41811	42468	43175	44128	44556	45446	46499	47022	47714	48513	49446	49935	51031	51553	52786	53221	54350	55455
C21	Sample X81	22268	23428	24590	25259	26343	27438	28155	28997	29822	30690	31662	32413	33132	34115	34818	35759	36338	37131	37853	38766	39688	40214	40940	41797	42407	43134	44159	44533	45541	45611	46967	47188	48516	49383	49848	50107	51088	51805	52578	53462
D21	Sample X81	22702	23505	24758	25410	26393	27203	28360	29379	30125	30940	31621	32017	33089	34390	34832	35740	36641	37722	37720	38985	39670	40238	41360	42026	42737	43307	43981	44862	45562	46302	46622	47812	48100	48556	50196	50499	51106	52208	52874	53222
E21	Sample X82	22021	22594	23314	23893	24103	24700	25436	25672	26048	26318	27096	27254	28111	28701	28939	29054	29580	29748	30375	30801	31074	31337	31798	32298	32579	33016	33745	33631	34113	34343	35344	35138	35515	35799	36688	37078	37163	37471	38288	38596
F21	Sample X82	21621	22247	22737	23334	23926	24100	24572	24915	25298	26160	26462	26916	27066	27947	27949	28491	28864	29568	29433	30107	30305	30728	31467	31511	31694	32241	32763	33080	33448	33812	33950	34299	35128	35087	36117	35881	36881	37016	37345	37893
G21	Sample X82	21015	21337	22079	22723	23162	23687	24342	24703	25144	25583	26080	26473	26766	27327	27630	28223	28452	29194	29399	29629	30095	30486	30849	31359	31893	31953	32513	33049	33087	33708	33664	34326	34244	35120	35435	35583	36356	36459	36552	37216
H21	Sample X82	21066	21774	22094	22900	23589	23962	24015	24602	25068	25624	25650	26537	27092	27519	27786	28210	28604	29116	29320	29729	30229	30641	30904	31200	31950	31849	32561	32903	33220	33529	33870	34545	34252	35195	35726	36161	36378	36620	37231	37705
I21	Sample X83	20749	21084	21353	21697	21854	21934	22433	22408	22658	22883	23109	23439	23467	23896	24071	24200	24232	24532	24363	24886	25271	25127	25353	25513	25788	25949	26611	26205	26707	26522	26905	26890	27115	27251	27612	27844	28005	27733	28216	28690
J21	Sample X83	20489	20940	21102	21298	21606	21740	22100	22312	22565	22521	22979	22721	23472	23470	23661	23960	23800	24094	24572	24634	24948	25047	24958	25183	25790	25929	25790	26331	26194	26353	26770	26947	27244	27228	27058	27726	27536	27754	28090	28279
K21	Sample X83	20711	20962	21327	21643	21900	22464	22428	22568	22938	23005	23317	23467	23754	23624	23745	24488	24338	24588	24975	25393	25605	25289	25854	25916	25857	26363	26163	26590	26627	26743	27323	27020	27509	27791	27668	27753	27885	28416	28499	28629
L21	Sample X83	21282	21701	21924	21938	22293	22771	22892	22867	23227	23404	23478	24089	24310	24281	24714	24531	24832	25057	25289	25615	25455	25736	26310	26229	26172	26538	26535	26832	26884	27081	27131	27464	27544	27632	28247	28498	28135	28445	28976	29039
M21	Sample X84	20820	21036	21145	21347	21419	21750	21635	21629	21987	21903	22086	22075	22178	22176	22368	22667	22790	22562	22905	22883	22971	23104	23116	23242	23322	23316	23608	23605	23696	23614	23830	24040	24000	23959	24183	24134	24513	24282	24759	24661
N21	Sample X84	21618	21678	21956	22043	22343	22641	22206	22413	22646	22718	22570	22687	22981	23125	22985	23185	23033	23197	23509	23473	23228	23765	23664	23801	23938	23540	23907	23872	23953	24261	24269	24261	24293	24336	24408	24413	24514	24578	24885	24644
O21	Sample X84	20880	21178	21328	21384	21784	21779	21713	21765	22269	22398	22374	22650	22651	22481	22385	22919	23049	23136	23228	23215	23404	23490	23545	23566	23977	23605	23648	24207	24112	24296	24169	24410	24193	24513	24828	24699	24869	25081	24896	25193
P21	Sample X84	21688	21697	21660	21658	21511	21954	22203	22320	22183	22695	22326	22409	22304	22552	22738	22718	22679	22790	22975	22828	22807	22940	22980	23213	23460	23238	23407	23337	23508	23485	23615	23530	23947	23877	23678	23977	24039	23963	24045	24020
A22	Sample X85	20307	20409	20618	20549	20750	20994	20920	21102	21375	21163	21327	21528	21667	21747	21545	22079	22150	22085	22320	22405	22389	22696	22586	22681	22840	22836	23009	22977	23153	23126	23266	23445	23535	23354	23706	23782	23923	23617	24023	24052
B22	Sample X85	20919	21038	20904	21396	21413	21612	21923	21586	21810	21677	21933	22023	21943	22385	22402	22743	22438	22301	22449	22818	22969	23053	22824	22979	23018	23311	23297	23396	23469	23408	23475	23472	23416	23490	23676	23847	24095	23862	24269	24084
C22	Sample X85	20165	20475	20796	20779	20912	21129	21435	21399	21315	21839	21769	22020	21879	22000	22173	22181	22359	22513	22712	22864	22920	22735	22935	22925	22961	23228	23201	23117	23584	23432	23698	23709	23588	23878	23919	23810	24031	24221	24300	24531
D22	Sample X85	19159	19328	19402	19633	19803	19943	20441	20140	20376	20638	20725	21159	21275	21176	21585	21379	21546	21918	21773	21943	21972	21997	22225	22509	22262	22513	22861	22760	23002	22969	23076	23351	23036	23373	23539	23729	23786	24001	23711	23987
E22	Sample X86	20788	20880	20982	21166	21021	21350	21344	21455	21492	21612	21521	21569	21611	21756	21704	21697	21950	22060	21994	21841	21933	22198	22101	22138	22404	22019	21930	22262	22276	22349	22366	22203	22249	22254	22490	22208	22374	22728	22715	22753
F22	Sample X86	19014	19024	19411	19735	19764	19729	19796	19840	19992	20086	20291	20348	20485	20549	20132	20558	20766	20803	20712	20872	20730	20975	20744	20704	21022	21108	20943	21390	21278	21512	21344	21589	21411	21444	21415	21795	21841	21769	21714	21769
G22	Sample X86	20838	20861	21090	21278	21192	21038	21259	21498	21445	21435	21555	21472	21153	21874	21532	21645	21683	21450	21713	21722	21702	21667	21780	21788	21821	21807	21935	21785	21915	21731	21934	21999	22108	22047	22180	21974	22085	21918	22344	22302
H22	Sample X86	20419	20637	20805	20886	20872	21105	21016	21081	21218	21072	21177	21319	21528	21279	21286	21472	21409	21464	21466	21435	21609	21458	21717	21714	21632	21500	21764	21780	21812	21829	21865	21954	21930	21822	21986	21844	22141	21933	22092	22329
I22	Sample X87	20133	20493	20438	20708	20678	20616	20414	20795	20742	20741	20742	20694	20771	20911	20997	21008	20860	20974	20728	20813	20692	20849	21002	20889	20951	20910	20690	20907	20737	20976	20935	20831	20940	21010	20869	20828	20813	20980	21155	20804
J22	Sample X87	20741	20849	20757	21080	21082	20813	20894	21235	21084	21131	21142	21004	21076	21339	21292	21182	21296	21316	21299	21230	21146	21070	21248	21464	21393	21259	21216	21250	21046	21379	20997	21350	21254	21264	21306	21198	21178	21183	21137	21263
K22	Sample X87	20650	20774	21000	20863	20975	20930	21216	21006	21065	20863	20955	20830	20935	20865	21012	20844	21021	20994	21163	21284	20884	21096	21126	21047	21046	20987	20907	21151	21280	21187	21048	21181	21155	20982	21275	21247	21344	21393	21321	21080
L22	Sample X87	20244	20266	20526	20660	20385	20329	20872	20897	20929	20733	20798	21068	20974	20764	20937	20917	21030	21330	20894	21054	21004	21024	20998	21118	21162	20983	21032	21249	21346	21280	21087	21315	21273	21193	21320	21161	21272	21304	21326	21265
M22	Sample X88	21109	21133	21077	21097	21375	21403	21135	20984	21000	21232	21091	21010	20902	21090	21125	21213	20758	20945	21187	20903	21065	20814	21068	21081	20974	20991	20823	21297	20838	20901	20602	20901	20992	20682	20633	20710	20808	20876	20764	20598
N22	Sample X88	21288	21234	21344	21219	20966	21329	21277	21348	21227	21088	21138	21030	20981	21143	20929	21165	21275	21152	21096	21080	21174	21390	20784	21239	20877	20814	20952	21014	21022	20926	21046	20915	20702	21058	21091	20885	21157	21002	21095	20821
O22	Sample X88	21640	21794	21769	21416	21495	21489	21623	21320	21450	21330	21404	21081	21290	21320	21020	21233	21091	21135	20913	21159	21006	21174	21152	21296	21066	21194	21008	20749	20891	20599	20912	20752	20789	20784	20755	20774	20929	20717	20942	20934
P22	Sample X88	21678	21793	21601	22050	21680	21652	21824	21645	21632	21375	21441	21370	21394	21628	21417	21378	21259	21361	21193	21451	21072	21249	21295	21184	21095	21113	20828	21056	21053	20766	20982	20881	20722	20993	20816	21002	20917	20885	20862	20862
A23	Sample X89	20820	20845	20926	20773	20543	21054	20712	20297	20758	20687	20788	20627	20758	20880	20872	20499	20758	20563	20772	20757	21008	21026	20722	20631	20788	20629	21064	20863	20893	20904	20950	21205	20675	21313	20902	21063	21216	21044	21305	21080
B23	Sample X89	21411	21490	21670	21661	21403	21546	21597	21224	21288	21763	21488	21497	21309	21331	21208	21187	21324	21216	21413	21391	20838	21351	21263	21136	21046	21116	20927	21390	20967	20912	21077	20860	21148	20982	21116	20669	20881	20790	20734	21017
C23	Sample X89	21163	21203	21255	21215	21185	21168	20984	21084	21128	20816	21266	21028	20974	21353	21034	20926	21254	20975	21229	21155	21017	21095	21033	21248	20839	21088	21264	21133	21197	21226	21053	21015	20907	21282	21238	21078	21162	21098	21245	21127
D23	Sample X89	19567	19517	19898	20064	19913	20018	19989	20016	19953	20135	19845	20248	20371	20178	20016	19937	20257	20097	20056	20140	20377	20237	19859	19936	20216	19867	19822	20078	20061	19839	19925	19775	20068	19998	19873	19880	19937	19805	20072	19914
E23	Sample X90	20473	20682	20897	20492	20517	20385	20851	20570	20405	20285	20451	20771	20442	20554	20628	20708	20603	20465	20329	20638	20542	20530	20554	20773	20960	20677	20699	20653	20513	20483	20691	20629	20569	20623	20578	20564	20708	20490	20537	20702
F23	Sample X90	20836	21215	21207	21007	21149	21252	20980	21086	20983	21005	20862	20739	20674	20886	20911	20876	21052	20892	20711	20987	21123	21021	20675	20640	20613	20855	20691	20911	20722	20739	20695	20734	20588	20714	20688	20651	20724	20718	20432	20711
G23	Sample X90	19682	19849	19826	19999	19791	19810	20041	19975	20112	19955	20018	20091	20100	19895	19835	19991	20035	20176	19940	19944	19721	20034	20006	19906	19999	19644	19829	19817	20150	19735	19831	19870	19826	20112	19713	19628	19911	19926	19449	19830
H23	Sample X90	21093	21367	21167	21346	21519	21230	21184	21246	21042	21379	21203	20855	21177	21061	20937	20991	20820	20717	20583	20831	20712	20719	20572	20569	20876	20626	20659	20622	20311	20380	20165	20318	20288	20107	20008	20311	19996	20311	20009	20368
I23	Sample X91	21033	20804	20654	20436	20602	20485	20294	20587	20511	20576	20470	20861	20547	20482	20495	20522	20631	20385	20760	20613	20659	20465	20636	20368	20465	20517	20571	20332	20538	20235	20349	20398	20590	20260	20455	20328	20293	20328	20466	20410
J23	Sample X91	20940	21057	21224	21091	21287	21195	20970	21222	20824	21084	21121	21005	20803	20920	21181	20732	20672	20750	20538	20630	21056	20578	20574	20730	20677	20680	20369	20562	20508	20661	20291	20451	20220	20735	20400	20440	20279	20553	20347	20269
K23	Sample X91	20054	19967	20361	20468	20358	20499	20357	20279	20588	20519	20822	20604	20630	20541	20652	20647	20317	20569	20435	20402	20693	20826	20561	20573	20613	20517	20558	20607	20457	20339	20623	20782	20647	20628	20644	20663	20472	20719	20538	20491
L23	Sample X91	20672	21002	21026	20844	21041	20957	21327	20956	20893	21072	21334	21000	21175	21016	21125	21031	21264	21096	21166	21112	21237	21111	21082	21025	21315	20960	21217	21278	21097	21138	21247	21065	21157	21201	21252	21336	21283	21217	21521	20903
M23	Sample X92	20953	21444	21248	21539	21593	21508	21648	21626	21512	21875	21683	22076	22114	22173	21913	22474	22261	22332	22302	22547	22586	22601	22892	22995	22884	22920	23048	23081	23134	23191	23516	23191	23584	23408	23721	23729	23952	23974	23744	24098
N23	Sample X92	21148	20949	20883	20734	20723	20765	20768	20711	20915	20628	20760	20844	20695	20891	20864	20879	20752	21181	21096	21073	21146	21062	21015	21238	21313	21472	21413	21477	21440	21367	21556	21666	21451	21511	21445	21331	21860	21369	21774	21807
O23	Sample X92	21497	21460	21600	21425	21487	21666	21640	21903	21709	21781	22027	21851	21587	21650	21935	22125	22107	21914	21867	22184	22277	22354	22618	22443	22319	22688	22682	22592	22362	22607	22495	22480	22879	22706	22917	22983	23030	22917	23001	23126
P23	Sample X92	21233	21227	21310	21007	20924	20730	20863	20824	20751	20683	21008	20843	20610	20718	20934	21040	20923	20871	20803	21168	20885	21197	21086	21102	20987	20917	20996	21007	21151	21105	21312	21371	21105	21378	21682	21280	21371	21354	21556	21508

## Sheet: 60 min calculated
Sample Info	Well	Content	Raw Data (320-10/420-10)
		Time	60 min 48 s		Venoms	EchRom NGA	303265	EchRom CAM	220884	EchOce GHA	294436		PBS	19834		SAIMR Echis 1in4	47372	SAIMR Echis 1in8	35515	SAIMR Echis 1in16	27115	SAIMR Echis 1in32	24000		EchiTAb G 1in4	20675	EchiTAb G 1in8	20569	EchiTAb G 1in16	20590	EchiTAb G 1in32	23584
EchRom NGA SAIMR Echis 1in4	A01	Sample X1	187890				327134		221052		376025			20081			49446		35128		27244		24293			21148		20588		20220		21451
	B01	Sample X1	241763				319413		208876		286680			19986			48516		34244		27509		24193			20907		19826		20647		22879
	C01	Sample X1	199954				319812		218622		294825			20105			48100		34252		27544		23947			20068		20288		21157		21105
	D01	Sample X1	245421			Avg	317406		217358		312992			20001.5			48358.5		34784.8		27353		24108.2			20699.5		20317.8		20653.5		22254.8
EchRom NGA SAIMR Echis 1in8	E01	Sample X2	249116
	F01	Sample X2	308952
	G01	Sample X2	256508													VINS Echis 1in4	23535	VINS Echis 1in8	22249	VINS Echis 1in16	20940	VINS Echis 1in32	20992
	H01	Sample X2	299110														23416		21411		21254		20702
EchRom NGA SAIMR Echis 1in16	I01	Sample X3	279072														23588		22108		21155		20789
	J01	Sample X3	331774														23036		21930		21273		20722
	K01	Sample X3	265780														23393.8		21924.5		21155.5		20801.2
	L01	Sample X3	327448
EchRom NGA SAIMR Echis 1in32	M01	Sample X4	277532
	N01	Sample X4	320510							SVMP difference											SVMP % Activity
	O01	Sample X4	280191
	P01	Sample X4	301260		EchRom NGA	SAIMR Echis	VINS Echis	EchTabG		EchRom CAM	SAIMR Echis	VINS Echis	EchTabG		EchOce GHA	SAIMR Echis	VINS Echis	EchTabG			EchRom NGA	SAIMR Echis	VINS Echis	EchTabG		EchRom CAM	SAIMR Echis	VINS Echis	EchTabG		EchOce GHA	SAIMR Echis	VINS Echis	EchTabG
EchRom CAM SAIMR Echis 1in4	A02	Sample X5	80099		1 in 4	-40.8045	-34.2684	-48.2508		1 in 4	-63.1489	-71.2866	-64.83		1 in 4	-71.2356	-75.098	-71.2056			1 in 4	59.1955	65.7316	51.7492		1 in 4	36.8511	28.7134	35.17		1 in 4	28.7644	24.902	28.7944
	B02	Sample X5	100795			-23.8316	-21.3484	-38.0541			-53.6273	-69.9285	-73.2667			-64.3422	-74.884	-53.8566				76.1684	78.6516	61.9459			46.3727	30.0715	26.7333			35.6578	25.116	46.1434
	C02	Sample X5	72729			-37.0037	-30.8948	-43.984			-66.5396	-72.0241	-74.906			-70.5628	-75.5124	-63.6645				62.9963	69.1052	56.016			33.4604	27.9759	25.094			29.4372	24.4876	36.3355
	D02	Sample X5	92733			-22.6792	-19.3894	-38.2299			-57.3364	-69.2697	-69.0507			-64.5486	-73.3645	-52.1393				77.3208	80.6106	61.7701			42.6636	30.7303	30.9493			35.4514	26.6355	47.8607
EchRom CAM SAIMR Echis 1in8	E02	Sample X6	74455		1 in 8	-21.515	-23.6886	-33.0136		1 in 8	-65.7455	-67.8918	-61.4876		1 in 8	-67.6736	-70.8107	-54.2096			1 in 8	78.485	76.3114	66.9864		1 in 8	34.2545	32.1082	38.5124		1 in 8	32.3264	29.1893	45.7904
	F02	Sample X6	85454			-2.66347	-7.49104	-27.0675			-60.6852	-65.1102	-58.412			-54.1623	-67.0211	-49.0421				97.3365	92.509	72.9325			39.3148	34.8898	41.588			45.8377	32.9789	50.9579
	G02	Sample X6	78391			-19.1862	-19.6049	-29.4689			-63.9347	-66.4513	-57.6469			-60.2852	-70.1912	-51.3041				80.8138	80.3951	70.5311			36.0653	33.5487	42.3531			39.7148	29.8088	48.6959
	H02	Sample X6	83505			-5.76423	-11.4547	-27.9588			-61.5819	-64.9873	-57.738			-56.0499	-67.3585	-49.1389				94.2358	88.5453	72.0412			38.4181	35.0127	42.262			43.9501	32.6415	50.8611
EchRom CAM SAIMR Echis 1in16	I02	Sample X7	86929		1 in 16	-12.0773	-14.0772	-24.1716		1 in 16	-60.0066	-60.2196	-52.4896		1 in 16	-47.4724	-56.3311	-39.8955			1 in 16	87.9227	85.9228	75.8284		1 in 16	39.9934	39.7804	47.5104		1 in 16	52.5276	43.6689	60.1045
	J02	Sample X7	103775			4.52669	-3.70251	-21.722			-52.2563	-55.1124	-55.0195			-38.8907	-51.1198	-35.6893				104.527	96.2975	78.278			47.7437	44.8876	44.9805			61.1093	48.8802	64.3107
	K02	Sample X7	86160			-16.265	-12.6252	-24.2034			-60.3604	-60.0121	-51.9384			-50.3086	-53.3975	-42.6032				83.735	87.3748	75.7966			39.6396	39.9879	48.0616			49.6914	46.6025	57.3968
	L02	Sample X7	102445			3.16377	-1.87898	-22.079			-52.8682	-55.7367	-52.2591			-44.1563	-51.884	-36.0245				103.164	98.121	77.921			47.1318	44.2633	47.7409			55.8437	48.116	63.9755
EchRom CAM SAIMR Echis 1in32	M02	Sample X8	111616		1 in 32	-12.5625	-6.18703	-11.0203		1 in 32	-48.6489	-48.9801	-47.5461		1 in 32	-40.754	-35.9267	-33.8631			1 in 32	87.4375	93.813	88.9797		1 in 32	51.3511	51.0199	52.4539		1 in 32	59.246	64.0733	66.1369
	N02	Sample X8	133534			0.977927	2.80146	-8.20747			-38.5651	-41.348	-45.7017			-25.0673	-33.0314	-31.6195				100.978	102.801	91.7925			61.4349	58.652	54.2983			74.9327	66.9686	68.3805
	O02	Sample X8	111325			-11.7247	-7.93306	-11.9771			-48.7828	-46.4424	-48.0899			-40.1744	-39.621	-39.7262				88.2753	92.0669	88.0229			51.2172	53.5576	51.9101			59.8256	60.379	60.2738
	P02	Sample X8	132803			-5.08686	-0.897274	-13.2852			-38.9014	-43.6705	-49.1407			-25.574	-35.8069	-34.6446				94.9131	99.1027	86.7148			61.0986	56.3295	50.8593			74.426	64.1931	65.3554
EchOce GHA SAIMR Echis 1in4	A03	Sample X9	90030
	B03	Sample X9	111606
	C03	Sample X9	92136
	D03	Sample X9	110960
EchOce GHA SAIMR Echis 1in8	E03	Sample X10	101179
	F03	Sample X10	143468
	G03	Sample X10	124304
	H03	Sample X10	137560
EchOce GHA SAIMR Echis 1in16	I03	Sample X11	164407
	J03	Sample X11	191267
	K03	Sample X11	155530
	L03	Sample X11	174786
EchOce GHA SAIMR Echis 1in32	M03	Sample X12	185435
	N03	Sample X12	234533
	O03	Sample X12	187249
	P03	Sample X12	232947
EchRom NGA VINS Echis 1in4	A07	Sample X25	208636
	B07	Sample X25	249645
	C07	Sample X25	219344
	D07	Sample X25	255863
EchRom NGA VINS Echis 1in8	E07	Sample X26	242217
	F07	Sample X26	293629
	G07	Sample X26	255179
	H07	Sample X26	281048
EchRom NGA VINS Echis 1in16	I07	Sample X27	272724
	J07	Sample X27	305654
	K07	Sample X27	277333
	L07	Sample X27	311442
EchRom NGA VINS Echis 1in32	M07	Sample X28	297768
	N07	Sample X28	326298
	O07	Sample X28	292226
	P07	Sample X28	314558
EchRom CAM VINS Echis 1in4	A08	Sample X29	62411
	B08	Sample X29	65363
	C08	Sample X29	60808
	D08	Sample X29	66795
EchRom CAM VINS Echis 1in8	E08	Sample X30	69790
	F08	Sample X30	75836
	G08	Sample X30	72921
	H08	Sample X30	76103
EchRom CAM VINS Echis 1in16	I08	Sample X31	86466
	J08	Sample X31	97567
	K08	Sample X31	86917
	L08	Sample X31	96210
EchRom CAM VINS Echis 1in32	M08	Sample X32	110896
	N08	Sample X32	127485
	O08	Sample X32	116412
	P08	Sample X32	122437
EchOce GHA VINS Echis 1in4	A09	Sample X33	77941
	B09	Sample X33	78611
	C09	Sample X33	76644
	D09	Sample X33	83367
EchOce GHA VINS Echis 1in8	E09	Sample X34	91360
	F09	Sample X34	103221
	G09	Sample X34	93299
	H09	Sample X34	102165
EchOce GHA VINS Echis 1in16	I09	Sample X35	136680
	J09	Sample X35	152991
	K09	Sample X35	145862
	L09	Sample X35	150599
EchOce GHA VINS Echis 1in32	M09	Sample X36	200544
	N09	Sample X36	209606
	O09	Sample X36	188981
	P09	Sample X36	200919
EchRom NGA EchiTAb G 1in4	A13	Sample X49	164255
	B13	Sample X49	196620
	C13	Sample X49	177798
	D13	Sample X49	196062
EchRom NGA EchiTAb G 1in8	E13	Sample X50	212619
	F13	Sample X50	231492
	G13	Sample X50	223870
	H13	Sample X50	228663
EchRom NGA EchiTAb G 1in16	I13	Sample X51	240684
	J13	Sample X51	248459
	K13	Sample X51	240583
	L13	Sample X51	247326
EchRom NGA EchiTAb G 1in32	M13	Sample X52	282427
	N13	Sample X52	291355
	O13	Sample X52	279390
	P13	Sample X52	275238
EchRom CAM EchiTAb G 1in4	A14	Sample X53	76445
	B14	Sample X53	58107
	C14	Sample X53	54544
	D14	Sample X53	67271
EchRom CAM EchiTAb G 1in8	E14	Sample X54	83710
	F14	Sample X54	90395
	G14	Sample X54	92058
	H14	Sample X54	91860
EchRom CAM EchiTAb G 1in16	I14	Sample X55	103268
	J14	Sample X55	97769
	K14	Sample X55	104466
	L14	Sample X55	103769
EchRom CAM EchiTAb G 1in32	M14	Sample X56	114013
	N14	Sample X56	118022
	O14	Sample X56	112831
	P14	Sample X56	110547
EchOce GHA EchiTAb G 1in4	A15	Sample X57	90124
	B15	Sample X57	144425
	C15	Sample X57	113727
	D15	Sample X57	149800
EchOce GHA EchiTAb G 1in8	E15	Sample X58	143320
	F15	Sample X58	159494
	G15	Sample X58	152414
	H15	Sample X58	159191
EchOce GHA EchiTAb G 1in16	I15	Sample X59	188122
	J15	Sample X59	201287
	K15	Sample X59	179647
	L15	Sample X59	200238
EchOce GHA EchiTAb G 1in32	M15	Sample X60	207003
	N15	Sample X60	214025
	O15	Sample X60	188652
	P15	Sample X60	204557
EchRom NGA only	A19	Sample X73	303265
	B19	Sample X73	327134
	C19	Sample X73	319413
	D19	Sample X73	319812
EchRom CAM only	E19	Sample X74	220884
	F19	Sample X74	221052
	G19	Sample X74	208876
	H19	Sample X74	218622
EchOce GHA only	I19	Sample X75	294436
	J19	Sample X75	376025
	K19	Sample X75	286680
	L19	Sample X75	294825
PBS only	I20	Sample X79	19834
	J20	Sample X79	20081
	K20	Sample X79	19986
	L20	Sample X79	20105
Empty	M20	Sample X80	20245
	N20	Sample X80	20236
	O20	Sample X80	20398
	P20	Sample X80	20347
SAIMR Echis 1in4	A21	Sample X81	47372
	B21	Sample X81	49446
	C21	Sample X81	48516
	D21	Sample X81	48100
SAIMR Echis 1in8	E21	Sample X82	35515
	F21	Sample X82	35128
	G21	Sample X82	34244
	H21	Sample X82	34252
SAIMR Echis 1in16	I21	Sample X83	27115
	J21	Sample X83	27244
	K21	Sample X83	27509
	L21	Sample X83	27544
SAIMR Echis 1in32	M21	Sample X84	24000
	N21	Sample X84	24293
	O21	Sample X84	24193
	P21	Sample X84	23947
VINS Echis 1in4	A22	Sample X85	23535
	B22	Sample X85	23416
	C22	Sample X85	23588
	D22	Sample X85	23036
VINS Echis 1in8	E22	Sample X86	22249
	F22	Sample X86	21411
	G22	Sample X86	22108
	H22	Sample X86	21930
VINS Echis 1in16	I22	Sample X87	20940
	J22	Sample X87	21254
	K22	Sample X87	21155
	L22	Sample X87	21273
VINS Echis 1in32	M22	Sample X88	20992
	N22	Sample X88	20702
	O22	Sample X88	20789
	P22	Sample X88	20722
EchiTAb G 1in4	A23	Sample X89	20675
	B23	Sample X89	21148
	C23	Sample X89	20907
	D23	Sample X89	20068
EchiTAb G 1in8	E23	Sample X90	20569
	F23	Sample X90	20588
	G23	Sample X90	19826
	H23	Sample X90	20288
EchiTAb G 1in16	I23	Sample X91	20590
	J23	Sample X91	20220
	K23	Sample X91	20647
	L23	Sample X91	21157
EchiTAb G 1in32	M23	Sample X92	23584
	N23	Sample X92	21451
	O23	Sample X92	22879
	P23	Sample X92	21105
