# Supplementary material for: Preclinical evaluation of the neutralising efficacy of three antivenoms against the venoms of the recently taxonomically partitioned E. ocellatus and E. romani
Source: PLoS Negl Trop Dis. 2025 Aug 4;19(8):e0013371. doi: 10.1371/journal.pntd.0013371 (PMC12321083; doi:10.1371/journal.pntd.0013371)
Supplement: S5 File — (XLSX) [file pntd.0013371.s006.xlsx]

## Sheet: Table All Cycles
Well	Content	Raw Data (595)	Raw Data (595)	Raw Data (595)	Raw Data (595)	Raw Data (595)	Raw Data (595)	Raw Data (595)	Raw Data (595)	Raw Data (595)	Raw Data (595)	Raw Data (595)	Raw Data (595)	Raw Data (595)	Raw Data (595)	Raw Data (595)	Raw Data (595)	Raw Data (595)	Raw Data (595)	Raw Data (595)	Raw Data (595)	Raw Data (595)	Raw Data (595)	Raw Data (595)	Raw Data (595)	Raw Data (595)	Raw Data (595)	Raw Data (595)	Raw Data (595)	Raw Data (595)	Raw Data (595)	Raw Data (595)	Raw Data (595)	Raw Data (595)	Raw Data (595)	Raw Data (595)	Raw Data (595)	Raw Data (595)	Raw Data (595)	Raw Data (595)	Raw Data (595)	Raw Data (595)	Raw Data (595)	Raw Data (595)	Raw Data (595)	Raw Data (595)	Raw Data (595)	Raw Data (595)	Raw Data (595)
	Time	0 min	2 min 21 s	4 min 42 s	7 min 3 s	9 min 24 s	11 min 45 s	14 min 6 s	16 min 27 s	18 min 48 s	21 min 9 s	23 min 30 s	25 min 51 s	28 min 12 s	30 min 33 s	32 min 54 s	35 min 15 s	37 min 36 s	39 min 57 s	42 min 18 s	44 min 39 s	47 min	49 min 21 s	51 min 42 s	54 min 3 s	56 min 24 s	58 min 45 s	61 min 6 s	63 min 27 s	65 min 48 s	68 min 9 s	70 min 30 s	72 min 51 s	75 min 12 s	77 min 33 s	79 min 54 s	82 min 15 s	84 min 36 s	86 min 57 s	89 min 18 s	91 min 39 s	94 min	96 min 21 s	98 min 42 s	101 min 3 s	103 min 24 s	105 min 45 s	108 min 6 s	110 min 27 s
A01	Sample X1	0.063	0.063	0.063	0.063	0.065	0.064	0.064	0.066	0.087	0.116	0.149	0.188	0.226	0.26	0.29	0.313	0.33	0.344	0.356	0.363	0.368	0.374	0.378	0.38	0.383	0.384	0.387	0.387	0.388	0.389	0.389	0.39	0.39	0.391	0.391	0.391	0.391	0.391	0.391	0.392	0.392	0.392	0.391	0.391	0.391	0.392	0.391	0.391
B01	Sample X1	0.082	0.08	0.08	0.08	0.079	0.079	0.079	0.08	0.086	0.097	0.114	0.138	0.172	0.21	0.248	0.283	0.314	0.338	0.358	0.374	0.385	0.394	0.401	0.405	0.41	0.412	0.414	0.416	0.418	0.419	0.42	0.42	0.421	0.422	0.423	0.423	0.423	0.423	0.424	0.424	0.423	0.424	0.424	0.425	0.424	0.424	0.424	0.424
C01	Sample X1	0.072	0.066	0.066	0.066	0.066	0.066	0.067	0.07	0.081	0.097	0.116	0.135	0.162	0.188	0.219	0.246	0.272	0.295	0.317	0.334	0.348	0.361	0.37	0.378	0.386	0.39	0.394	0.397	0.399	0.402	0.402	0.404	0.406	0.407	0.408	0.409	0.409	0.41	0.411	0.411	0.412	0.411	0.412	0.412	0.411	0.412	0.413	0.413
D01	Sample X1	0.094	0.09	0.089	0.087	0.088	0.087	0.087	0.088	0.091	0.097	0.106	0.12	0.135	0.156	0.181	0.207	0.232	0.258	0.284	0.307	0.328	0.348	0.365	0.38	0.392	0.402	0.411	0.417	0.423	0.428	0.43	0.432	0.434	0.436	0.438	0.439	0.44	0.441	0.441	0.441	0.442	0.442	0.442	0.443	0.442	0.443	0.442	0.443
E01	Sample X2	0.062	0.063	0.062	0.062	0.063	0.063	0.064	0.064	0.071	0.085	0.105	0.14	0.173	0.207	0.235	0.263	0.289	0.313	0.334	0.351	0.366	0.379	0.389	0.396	0.403	0.408	0.412	0.416	0.419	0.421	0.423	0.425	0.425	0.427	0.429	0.429	0.43	0.431	0.431	0.433	0.432	0.433	0.433	0.433	0.433	0.434	0.434	0.434
F01	Sample X2	0.072	0.072	0.072	0.072	0.073	0.073	0.074	0.076	0.081	0.091	0.106	0.117	0.134	0.153	0.174	0.196	0.221	0.244	0.268	0.29	0.31	0.329	0.346	0.36	0.374	0.383	0.392	0.4	0.406	0.411	0.414	0.417	0.42	0.422	0.424	0.426	0.426	0.427	0.428	0.428	0.429	0.43	0.43	0.431	0.431	0.432	0.432	0.433
G01	Sample X2	0.071	0.072	0.072	0.072	0.076	0.086	0.102	0.127	0.163	0.195	0.23	0.265	0.295	0.322	0.345	0.363	0.378	0.388	0.4	0.406	0.412	0.417	0.419	0.422	0.426	0.426	0.428	0.43	0.43	0.431	0.432	0.432	0.432	0.429	0.429	0.428	0.429	0.428	0.428	0.429	0.428	0.429	0.428	0.428	0.427	0.428	0.428	0.428
H01	Sample X2	0.063	0.062	0.062	0.063	0.065	0.064	0.065	0.067	0.072	0.083	0.096	0.114	0.137	0.158	0.183	0.209	0.234	0.257	0.28	0.301	0.322	0.341	0.36	0.376	0.393	0.405	0.418	0.429	0.437	0.445	0.451	0.455	0.458	0.463	0.465	0.468	0.469	0.471	0.472	0.474	0.475	0.476	0.476	0.477	0.477	0.479	0.48	0.479
I01	Sample X3	0.058	0.058	0.057	0.058	0.058	0.058	0.06	0.068	0.084	0.109	0.139	0.169	0.201	0.234	0.267	0.294	0.318	0.338	0.354	0.366	0.375	0.383	0.389	0.394	0.398	0.401	0.403	0.405	0.407	0.408	0.41	0.411	0.411	0.412	0.413	0.413	0.414	0.414	0.415	0.416	0.416	0.416	0.416	0.416	0.416	0.417	0.418	0.418
J01	Sample X3	0.056	0.058	0.058	0.058	0.06	0.06	0.061	0.064	0.07	0.082	0.096	0.109	0.126	0.145	0.17	0.194	0.219	0.242	0.266	0.287	0.308	0.327	0.344	0.358	0.371	0.382	0.39	0.398	0.403	0.409	0.412	0.415	0.417	0.42	0.422	0.424	0.424	0.426	0.427	0.427	0.428	0.429	0.43	0.43	0.43	0.431	0.431	0.432
K01	Sample X3	0.063	0.062	0.062	0.061	0.063	0.063	0.065	0.071	0.085	0.105	0.135	0.174	0.188	0.218	0.249	0.275	0.298	0.32	0.338	0.353	0.366	0.375	0.382	0.388	0.395	0.398	0.402	0.405	0.406	0.409	0.411	0.412	0.413	0.414	0.416	0.417	0.418	0.418	0.418	0.42	0.42	0.42	0.42	0.421	0.421	0.421	0.422	0.422
L01	Sample X3	0.064	0.062	0.063	0.063	0.065	0.064	0.065	0.069	0.077	0.09	0.105	0.126	0.146	0.174	0.205	0.232	0.263	0.292	0.318	0.341	0.358	0.372	0.383	0.392	0.399	0.404	0.408	0.411	0.414	0.416	0.419	0.42	0.422	0.423	0.425	0.425	0.425	0.427	0.427	0.427	0.428	0.429	0.428	0.429	0.429	0.43	0.43	0.43
M01	Sample X4	0.057	0.058	0.058	0.058	0.059	0.059	0.061	0.067	0.084	0.106	0.126	0.159	0.2	0.234	0.266	0.29	0.311	0.33	0.347	0.361	0.372	0.383	0.39	0.396	0.403	0.406	0.411	0.414	0.417	0.42	0.421	0.422	0.424	0.425	0.427	0.428	0.429	0.429	0.43	0.432	0.432	0.432	0.433	0.433	0.432	0.433	0.435	0.435
N01	Sample X4	0.059	0.059	0.06	0.06	0.062	0.062	0.063	0.069	0.078	0.09	0.105	0.122	0.136	0.168	0.19	0.21	0.231	0.253	0.273	0.294	0.312	0.332	0.347	0.361	0.374	0.384	0.393	0.401	0.407	0.412	0.416	0.419	0.422	0.425	0.428	0.428	0.429	0.43	0.432	0.433	0.433	0.435	0.435	0.436	0.435	0.437	0.438	0.437
O01	Sample X4	0.057	0.059	0.058	0.058	0.06	0.06	0.062	0.069	0.089	0.114	0.144	0.174	0.205	0.235	0.264	0.287	0.307	0.322	0.335	0.344	0.351	0.356	0.361	0.365	0.368	0.37	0.373	0.375	0.376	0.378	0.379	0.38	0.38	0.382	0.382	0.383	0.383	0.384	0.384	0.384	0.385	0.385	0.385	0.385	0.385	0.386	0.386	0.386
P01	Sample X4	0.078	0.079	0.079	0.079	0.08	0.08	0.081	0.083	0.09	0.1	0.115	0.134	0.152	0.176	0.202	0.233	0.255	0.279	0.305	0.325	0.343	0.36	0.374	0.385	0.395	0.402	0.408	0.414	0.418	0.422	0.424	0.425	0.426	0.429	0.43	0.431	0.432	0.432	0.433	0.433	0.433	0.434	0.434	0.434	0.434	0.434	0.435	0.434
A02	Sample X5	0.086	0.087	0.086	0.085	0.088	0.085	0.086	0.092	0.111	0.136	0.171	0.205	0.239	0.272	0.303	0.329	0.351	0.368	0.383	0.394	0.402	0.41	0.416	0.418	0.423	0.426	0.427	0.43	0.43	0.432	0.432	0.433	0.434	0.436	0.437	0.436	0.436	0.437	0.438	0.438	0.437	0.438	0.438	0.438	0.437	0.438	0.438	0.438
B02	Sample X5	0.125	0.124	0.123	0.122	0.123	0.122	0.122	0.125	0.131	0.141	0.153	0.164	0.18	0.198	0.217	0.236	0.256	0.279	0.299	0.319	0.337	0.357	0.374	0.39	0.406	0.419	0.431	0.441	0.448	0.457	0.462	0.466	0.47	0.473	0.476	0.478	0.479	0.48	0.482	0.483	0.483	0.484	0.485	0.484	0.485	0.486	0.486	0.487
C02	Sample X5	0.079	0.082	0.08	0.079	0.081	0.08	0.08	0.082	0.092	0.11	0.134	0.158	0.188	0.22	0.253	0.285	0.312	0.335	0.357	0.372	0.384	0.395	0.403	0.409	0.414	0.417	0.42	0.422	0.424	0.426	0.428	0.427	0.428	0.43	0.431	0.431	0.432	0.432	0.432	0.434	0.434	0.433	0.434	0.435	0.434	0.435	0.435	0.434
D02	Sample X5	0.072	0.072	0.07	0.07	0.071	0.071	0.071	0.073	0.078	0.088	0.099	0.114	0.126	0.142	0.16	0.178	0.196	0.214	0.235	0.254	0.273	0.292	0.309	0.325	0.342	0.357	0.37	0.384	0.394	0.403	0.411	0.417	0.422	0.427	0.431	0.434	0.436	0.439	0.44	0.442	0.443	0.444	0.445	0.446	0.445	0.446	0.447	0.447
E02	Sample X6	0.077	0.078	0.078	0.077	0.078	0.077	0.078	0.082	0.097	0.117	0.143	0.172	0.206	0.238	0.27	0.298	0.323	0.344	0.364	0.378	0.39	0.4	0.408	0.414	0.42	0.422	0.426	0.43	0.432	0.434	0.435	0.436	0.437	0.439	0.44	0.44	0.44	0.442	0.443	0.442	0.443	0.443	0.444	0.443	0.444	0.445	0.445	0.445
F02	Sample X6	0.081	0.081	0.08	0.081	0.082	0.082	0.083	0.087	0.096	0.111	0.13	0.155	0.189	0.218	0.249	0.275	0.303	0.329	0.352	0.372	0.388	0.403	0.413	0.422	0.431	0.436	0.441	0.445	0.448	0.452	0.455	0.456	0.458	0.459	0.46	0.462	0.462	0.464	0.464	0.466	0.466	0.467	0.467	0.467	0.467	0.468	0.47	0.469
G02	Sample X6	0.059	0.06	0.06	0.059	0.06	0.06	0.062	0.066	0.082	0.102	0.132	0.174	0.206	0.238	0.268	0.296	0.321	0.342	0.36	0.374	0.386	0.394	0.401	0.407	0.412	0.414	0.418	0.421	0.423	0.425	0.426	0.427	0.427	0.429	0.43	0.43	0.43	0.431	0.432	0.432	0.432	0.432	0.433	0.432	0.433	0.433	0.434	0.434
H02	Sample X6	0.059	0.057	0.056	0.056	0.057	0.058	0.058	0.061	0.067	0.078	0.092	0.111	0.13	0.152	0.182	0.207	0.233	0.257	0.281	0.302	0.323	0.341	0.356	0.37	0.382	0.39	0.398	0.403	0.409	0.413	0.416	0.419	0.421	0.424	0.425	0.427	0.428	0.428	0.43	0.431	0.432	0.432	0.433	0.433	0.434	0.434	0.435	0.435
I02	Sample X7	0.057	0.058	0.057	0.056	0.057	0.057	0.058	0.063	0.078	0.101	0.13	0.159	0.188	0.217	0.246	0.272	0.294	0.315	0.333	0.346	0.358	0.367	0.374	0.38	0.385	0.389	0.391	0.395	0.396	0.398	0.4	0.401	0.402	0.404	0.405	0.404	0.405	0.406	0.407	0.408	0.408	0.408	0.408	0.408	0.408	0.408	0.41	0.41
J02	Sample X7	0.061	0.056	0.056	0.056	0.058	0.058	0.058	0.06	0.065	0.072	0.084	0.103	0.122	0.145	0.17	0.196	0.222	0.246	0.27	0.293	0.313	0.333	0.348	0.363	0.376	0.386	0.394	0.402	0.407	0.413	0.416	0.418	0.421	0.424	0.426	0.427	0.428	0.429	0.43	0.431	0.432	0.432	0.434	0.435	0.434	0.435	0.436	0.436
K02	Sample X7	0.057	0.056	0.056	0.056	0.057	0.057	0.058	0.061	0.073	0.086	0.107	0.133	0.158	0.185	0.213	0.239	0.264	0.286	0.307	0.324	0.337	0.35	0.359	0.368	0.374	0.379	0.382	0.387	0.389	0.392	0.394	0.396	0.397	0.399	0.4	0.401	0.401	0.403	0.404	0.405	0.404	0.406	0.406	0.407	0.406	0.408	0.408	0.409
L02	Sample X7	0.055	0.056	0.055	0.056	0.058	0.058	0.059	0.061	0.067	0.076	0.088	0.103	0.119	0.138	0.161	0.181	0.202	0.224	0.246	0.266	0.286	0.305	0.323	0.34	0.358	0.373	0.386	0.398	0.409	0.418	0.426	0.431	0.437	0.441	0.446	0.448	0.45	0.452	0.454	0.456	0.457	0.458	0.459	0.459	0.46	0.461	0.463	0.463
M02	Sample X8	0.058	0.057	0.056	0.057	0.058	0.059	0.059	0.06	0.067	0.085	0.109	0.135	0.164	0.196	0.227	0.255	0.281	0.302	0.321	0.337	0.348	0.358	0.367	0.373	0.38	0.384	0.388	0.391	0.394	0.397	0.399	0.4	0.402	0.404	0.404	0.406	0.406	0.406	0.409	0.409	0.409	0.41	0.41	0.41	0.41	0.411	0.412	0.411
N02	Sample X8	0.055	0.056	0.064	0.056	0.058	0.058	0.058	0.059	0.066	0.076	0.09	0.107	0.121	0.143	0.168	0.193	0.215	0.238	0.26	0.279	0.299	0.318	0.334	0.348	0.362	0.372	0.382	0.39	0.396	0.401	0.405	0.409	0.411	0.414	0.416	0.418	0.419	0.42	0.421	0.422	0.422	0.423	0.424	0.424	0.425	0.425	0.426	0.427
O02	Sample X8	0.055	0.055	0.055	0.055	0.056	0.056	0.056	0.06	0.079	0.1	0.126	0.154	0.18	0.209	0.236	0.261	0.283	0.301	0.317	0.33	0.34	0.349	0.356	0.361	0.367	0.37	0.373	0.376	0.378	0.38	0.382	0.383	0.383	0.385	0.385	0.386	0.386	0.386	0.387	0.388	0.388	0.388	0.388	0.389	0.388	0.389	0.39	0.389
P02	Sample X8	0.063	0.058	0.058	0.058	0.059	0.059	0.06	0.062	0.069	0.082	0.101	0.127	0.155	0.184	0.214	0.242	0.269	0.293	0.316	0.333	0.347	0.36	0.369	0.377	0.384	0.389	0.393	0.396	0.4	0.402	0.405	0.407	0.408	0.41	0.412	0.413	0.413	0.414	0.416	0.416	0.417	0.417	0.418	0.418	0.419	0.42	0.42	0.42
A03	Sample X9	0.072	0.071	0.071	0.07	0.071	0.07	0.07	0.072	0.083	0.101	0.129	0.161	0.194	0.228	0.262	0.291	0.316	0.338	0.357	0.37	0.379	0.388	0.394	0.398	0.402	0.405	0.408	0.409	0.411	0.412	0.414	0.414	0.414	0.416	0.418	0.417	0.417	0.416	0.417	0.418	0.418	0.418	0.418	0.418	0.418	0.418	0.418	0.418
B03	Sample X9	0.068	0.068	0.067	0.067	0.068	0.068	0.068	0.07	0.073	0.082	0.094	0.107	0.13	0.148	0.174	0.198	0.224	0.25	0.275	0.297	0.315	0.332	0.345	0.354	0.364	0.369	0.375	0.378	0.381	0.386	0.386	0.388	0.389	0.391	0.392	0.392	0.391	0.393	0.394	0.394	0.394	0.395	0.394	0.394	0.394	0.396	0.396	0.395
C03	Sample X9	0.078	0.077	0.077	0.075	0.077	0.076	0.076	0.08	0.092	0.107	0.121	0.142	0.169	0.197	0.228	0.259	0.288	0.315	0.339	0.358	0.375	0.388	0.399	0.407	0.415	0.42	0.423	0.428	0.429	0.432	0.434	0.434	0.436	0.437	0.438	0.439	0.439	0.44	0.441	0.441	0.441	0.442	0.442	0.442	0.442	0.443	0.444	0.442
D03	Sample X9	0.073	0.073	0.071	0.071	0.073	0.072	0.074	0.076	0.083	0.095	0.106	0.12	0.142	0.17	0.206	0.244	0.28	0.311	0.337	0.357	0.372	0.384	0.391	0.397	0.403	0.406	0.408	0.41	0.413	0.414	0.416	0.416	0.417	0.418	0.42	0.419	0.42	0.419	0.421	0.421	0.421	0.421	0.422	0.422	0.422	0.422	0.423	0.423
E03	Sample X10	0.067	0.068	0.068	0.068	0.07	0.07	0.07	0.073	0.085	0.107	0.136	0.166	0.195	0.228	0.26	0.29	0.316	0.337	0.355	0.369	0.381	0.39	0.396	0.402	0.409	0.411	0.413	0.417	0.419	0.421	0.423	0.422	0.424	0.426	0.427	0.428	0.427	0.428	0.429	0.429	0.429	0.43	0.43	0.431	0.431	0.431	0.432	0.432
F03	Sample X10	0.061	0.058	0.058	0.057	0.058	0.058	0.059	0.06	0.066	0.078	0.092	0.113	0.131	0.15	0.172	0.195	0.218	0.242	0.264	0.284	0.303	0.322	0.339	0.354	0.367	0.378	0.388	0.395	0.401	0.407	0.411	0.414	0.417	0.42	0.422	0.424	0.425	0.426	0.427	0.428	0.429	0.43	0.431	0.431	0.431	0.432	0.432	0.433
G03	Sample X10	0.064	0.065	0.064	0.065	0.066	0.065	0.066	0.07	0.084	0.1	0.129	0.159	0.184	0.215	0.246	0.277	0.303	0.326	0.345	0.36	0.371	0.381	0.389	0.394	0.4	0.403	0.406	0.408	0.41	0.413	0.414	0.416	0.417	0.419	0.419	0.421	0.42	0.421	0.422	0.423	0.423	0.424	0.424	0.424	0.425	0.425	0.426	0.426
H03	Sample X10	0.06	0.06	0.059	0.059	0.06	0.06	0.061	0.062	0.068	0.08	0.096	0.116	0.14	0.166	0.193	0.22	0.247	0.275	0.3	0.321	0.34	0.357	0.369	0.378	0.388	0.393	0.398	0.403	0.406	0.408	0.41	0.412	0.413	0.415	0.417	0.417	0.417	0.418	0.42	0.42	0.421	0.421	0.422	0.422	0.421	0.424	0.424	0.423
I03	Sample X11	0.058	0.058	0.057	0.057	0.058	0.059	0.06	0.07	0.082	0.098	0.124	0.151	0.18	0.208	0.238	0.265	0.29	0.312	0.331	0.347	0.36	0.372	0.38	0.387	0.394	0.397	0.402	0.404	0.407	0.409	0.411	0.412	0.414	0.415	0.417	0.417	0.417	0.419	0.419	0.419	0.42	0.42	0.421	0.422	0.421	0.422	0.422	0.422
J03	Sample X11	0.065	0.057	0.056	0.056	0.057	0.058	0.059	0.061	0.072	0.087	0.105	0.127	0.155	0.184	0.215	0.245	0.276	0.303	0.327	0.347	0.364	0.377	0.387	0.395	0.403	0.406	0.411	0.414	0.417	0.42	0.421	0.421	0.423	0.425	0.426	0.427	0.427	0.428	0.429	0.429	0.429	0.428	0.428	0.429	0.428	0.43	0.43	0.43
K03	Sample X11	0.06	0.06	0.057	0.056	0.057	0.058	0.058	0.061	0.073	0.09	0.122	0.145	0.171	0.2	0.229	0.257	0.281	0.304	0.322	0.339	0.352	0.365	0.373	0.381	0.388	0.393	0.398	0.402	0.405	0.408	0.41	0.412	0.413	0.415	0.417	0.417	0.417	0.418	0.419	0.42	0.42	0.421	0.421	0.422	0.421	0.422	0.423	0.422
L03	Sample X11	0.066	0.061	0.062	0.059	0.059	0.059	0.06	0.064	0.071	0.081	0.098	0.118	0.14	0.164	0.19	0.216	0.242	0.265	0.29	0.31	0.328	0.343	0.356	0.366	0.376	0.382	0.387	0.392	0.396	0.399	0.401	0.403	0.404	0.406	0.407	0.409	0.409	0.409	0.41	0.411	0.412	0.413	0.412	0.413	0.413	0.413	0.414	0.414
M03	Sample X12	0.056	0.056	0.056	0.056	0.058	0.058	0.059	0.062	0.071	0.087	0.112	0.136	0.161	0.188	0.215	0.239	0.263	0.285	0.304	0.32	0.333	0.344	0.354	0.361	0.368	0.372	0.377	0.381	0.384	0.388	0.389	0.39	0.392	0.394	0.396	0.396	0.397	0.398	0.398	0.4	0.4	0.401	0.401	0.401	0.402	0.403	0.403	0.403
N03	Sample X12	0.068	0.057	0.058	0.058	0.059	0.059	0.059	0.061	0.066	0.073	0.082	0.095	0.109	0.144	0.154	0.172	0.19	0.215	0.236	0.255	0.274	0.294	0.312	0.328	0.342	0.354	0.365	0.375	0.382	0.39	0.394	0.398	0.401	0.406	0.409	0.412	0.412	0.414	0.415	0.417	0.417	0.419	0.42	0.42	0.421	0.422	0.423	0.423
O03	Sample X12	0.058	0.056	0.057	0.056	0.058	0.058	0.059	0.065	0.084	0.106	0.133	0.162	0.191	0.22	0.247	0.27	0.292	0.311	0.327	0.34	0.351	0.359	0.366	0.372	0.377	0.38	0.384	0.388	0.389	0.392	0.393	0.394	0.396	0.397	0.398	0.399	0.399	0.399	0.4	0.402	0.401	0.401	0.402	0.402	0.402	0.402	0.403	0.403
P03	Sample X12	0.064	0.058	0.058	0.058	0.06	0.06	0.061	0.063	0.07	0.081	0.093	0.111	0.131	0.15	0.178	0.208	0.236	0.266	0.291	0.313	0.331	0.347	0.36	0.369	0.378	0.383	0.388	0.392	0.396	0.399	0.401	0.403	0.404	0.407	0.408	0.409	0.409	0.411	0.412	0.413	0.413	0.414	0.414	0.414	0.415	0.415	0.417	0.417
A04	Sample X13	0.068	0.069	0.068	0.067	0.068	0.067	0.072	0.084	0.112	0.145	0.181	0.217	0.251	0.282	0.309	0.331	0.35	0.365	0.378	0.388	0.395	0.401	0.405	0.409	0.414	0.415	0.416	0.418	0.42	0.422	0.422	0.423	0.423	0.424	0.425	0.424	0.424	0.425	0.425	0.425	0.425	0.425	0.424	0.425	0.425	0.425	0.425	0.425
B04	Sample X13	0.071	0.068	0.068	0.067	0.067	0.066	0.068	0.069	0.076	0.093	0.108	0.124	0.147	0.172	0.199	0.227	0.252	0.275	0.297	0.318	0.336	0.355	0.37	0.384	0.398	0.408	0.416	0.424	0.43	0.434	0.438	0.442	0.442	0.446	0.449	0.45	0.45	0.451	0.453	0.452	0.453	0.454	0.454	0.455	0.454	0.455	0.456	0.456
C04	Sample X13	0.08	0.081	0.08	0.079	0.08	0.079	0.079	0.081	0.095	0.112	0.137	0.168	0.199	0.231	0.262	0.292	0.319	0.342	0.362	0.38	0.393	0.406	0.415	0.422	0.428	0.433	0.438	0.439	0.442	0.445	0.446	0.448	0.448	0.45	0.452	0.452	0.452	0.454	0.454	0.455	0.455	0.455	0.455	0.456	0.455	0.456	0.458	0.457
D04	Sample X13	0.063	0.063	0.063	0.062	0.063	0.063	0.063	0.067	0.074	0.086	0.099	0.114	0.131	0.151	0.173	0.195	0.217	0.239	0.262	0.283	0.304	0.324	0.342	0.358	0.374	0.386	0.398	0.406	0.414	0.421	0.425	0.429	0.432	0.435	0.438	0.439	0.44	0.442	0.443	0.444	0.444	0.446	0.446	0.447	0.447	0.448	0.448	0.448
E04	Sample X14	0.063	0.057	0.056	0.057	0.059	0.059	0.06	0.066	0.08	0.1	0.122	0.151	0.184	0.218	0.254	0.284	0.311	0.333	0.352	0.365	0.374	0.383	0.389	0.392	0.398	0.4	0.402	0.403	0.405	0.407	0.408	0.409	0.409	0.41	0.411	0.412	0.412	0.413	0.413	0.413	0.413	0.414	0.414	0.414	0.414	0.414	0.415	0.415
F04	Sample X14	0.06	0.056	0.055	0.055	0.057	0.057	0.058	0.063	0.073	0.087	0.104	0.122	0.145	0.173	0.201	0.23	0.258	0.285	0.309	0.329	0.344	0.358	0.367	0.375	0.383	0.387	0.389	0.394	0.395	0.399	0.4	0.401	0.403	0.404	0.406	0.406	0.407	0.407	0.408	0.409	0.41	0.41	0.411	0.411	0.41	0.411	0.412	0.412
G04	Sample X14	0.059	0.059	0.059	0.059	0.06	0.06	0.06	0.067	0.084	0.106	0.133	0.163	0.192	0.225	0.256	0.282	0.307	0.328	0.346	0.36	0.371	0.381	0.388	0.393	0.399	0.401	0.404	0.408	0.409	0.411	0.412	0.414	0.414	0.414	0.417	0.417	0.417	0.418	0.42	0.419	0.419	0.42	0.42	0.42	0.42	0.421	0.422	0.421
H04	Sample X14	0.065	0.059	0.057	0.056	0.057	0.058	0.058	0.06	0.066	0.078	0.091	0.105	0.123	0.144	0.168	0.192	0.217	0.24	0.263	0.283	0.302	0.322	0.337	0.351	0.364	0.373	0.382	0.388	0.394	0.399	0.402	0.405	0.406	0.409	0.412	0.413	0.413	0.414	0.416	0.417	0.416	0.418	0.418	0.418	0.418	0.42	0.421	0.42
I04	Sample X15	0.055	0.056	0.056	0.055	0.056	0.056	0.061	0.072	0.091	0.114	0.14	0.17	0.2	0.228	0.256	0.279	0.301	0.319	0.334	0.346	0.356	0.364	0.369	0.374	0.379	0.382	0.384	0.387	0.388	0.39	0.392	0.392	0.393	0.394	0.395	0.395	0.395	0.396	0.397	0.397	0.398	0.398	0.398	0.399	0.399	0.4	0.4	0.4
J04	Sample X15	0.056	0.057	0.058	0.058	0.06	0.06	0.062	0.069	0.08	0.094	0.115	0.141	0.164	0.192	0.219	0.245	0.269	0.292	0.317	0.338	0.358	0.375	0.387	0.399	0.41	0.417	0.424	0.43	0.433	0.438	0.44	0.443	0.445	0.448	0.449	0.451	0.451	0.452	0.453	0.454	0.455	0.456	0.456	0.456	0.457	0.458	0.459	0.459
K04	Sample X15	0.056	0.056	0.056	0.055	0.056	0.056	0.061	0.073	0.088	0.116	0.138	0.166	0.192	0.22	0.245	0.268	0.289	0.305	0.32	0.332	0.341	0.348	0.355	0.359	0.363	0.366	0.369	0.37	0.372	0.375	0.375	0.377	0.377	0.378	0.378	0.379	0.379	0.38	0.381	0.382	0.381	0.382	0.382	0.382	0.382	0.384	0.383	0.383
L04	Sample X15	0.061	0.056	0.056	0.056	0.057	0.058	0.06	0.066	0.077	0.091	0.109	0.124	0.143	0.165	0.189	0.212	0.235	0.258	0.28	0.299	0.316	0.332	0.346	0.358	0.37	0.378	0.386	0.392	0.397	0.402	0.404	0.407	0.409	0.412	0.413	0.415	0.415	0.417	0.418	0.419	0.419	0.42	0.42	0.422	0.421	0.422	0.423	0.423
M04	Sample X16	0.076	0.056	0.055	0.055	0.057	0.058	0.07	0.086	0.107	0.137	0.165	0.195	0.225	0.253	0.279	0.302	0.322	0.34	0.354	0.365	0.374	0.381	0.387	0.392	0.396	0.399	0.402	0.403	0.405	0.407	0.408	0.409	0.408	0.411	0.411	0.412	0.412	0.412	0.413	0.413	0.413	0.414	0.413	0.414	0.414	0.414	0.415	0.415
N04	Sample X16	0.057	0.056	0.056	0.056	0.058	0.06	0.07	0.079	0.095	0.111	0.13	0.153	0.175	0.199	0.222	0.245	0.268	0.288	0.309	0.328	0.344	0.36	0.373	0.384	0.394	0.401	0.407	0.411	0.416	0.418	0.421	0.423	0.424	0.426	0.427	0.428	0.429	0.429	0.43	0.431	0.431	0.432	0.432	0.433	0.432	0.433	0.434	0.434
O04	Sample X16	0.056	0.056	0.055	0.055	0.062	0.08	0.112	0.137	0.172	0.205	0.234	0.261	0.284	0.304	0.322	0.337	0.35	0.36	0.369	0.375	0.38	0.385	0.388	0.391	0.394	0.395	0.397	0.399	0.399	0.402	0.401	0.402	0.403	0.404	0.405	0.405	0.405	0.405	0.406	0.406	0.406	0.406	0.406	0.406	0.406	0.406	0.407	0.407
P04	Sample X16	0.062	0.062	0.062	0.062	0.063	0.065	0.075	0.086	0.103	0.125	0.151	0.18	0.215	0.244	0.272	0.297	0.322	0.345	0.365	0.382	0.397	0.41	0.422	0.43	0.439	0.445	0.45	0.455	0.458	0.46	0.463	0.465	0.467	0.469	0.471	0.471	0.472	0.473	0.474	0.474	0.476	0.476	0.476	0.477	0.476	0.476	0.477	0.476
A05	Sample X17	0.068	0.068	0.067	0.067	0.068	0.067	0.067	0.07	0.081	0.104	0.132	0.162	0.193	0.225	0.256	0.285	0.31	0.331	0.349	0.364	0.374	0.384	0.391	0.396	0.402	0.404	0.408	0.41	0.412	0.414	0.414	0.416	0.416	0.417	0.418	0.418	0.418	0.419	0.42	0.42	0.42	0.42	0.42	0.42	0.42	0.419	0.42	0.419
B05	Sample X17	0.064	0.064	0.062	0.072	0.074	0.073	0.073	0.075	0.08	0.091	0.103	0.116	0.132	0.15	0.171	0.195	0.217	0.24	0.263	0.283	0.302	0.322	0.338	0.353	0.368	0.379	0.387	0.396	0.401	0.407	0.411	0.414	0.416	0.419	0.42	0.422	0.423	0.424	0.425	0.425	0.426	0.426	0.427	0.428	0.428	0.428	0.43	0.429
C05	Sample X17	0.065	0.067	0.065	0.064	0.064	0.064	0.064	0.068	0.078	0.092	0.109	0.131	0.158	0.185	0.214	0.243	0.271	0.296	0.32	0.34	0.354	0.369	0.38	0.389	0.396	0.401	0.404	0.409	0.411	0.413	0.415	0.416	0.417	0.419	0.42	0.42	0.42	0.421	0.422	0.423	0.423	0.423	0.424	0.424	0.424	0.424	0.426	0.425
D05	Sample X17	0.062	0.061	0.061	0.06	0.061	0.062	0.062	0.065	0.074	0.086	0.101	0.117	0.134	0.152	0.17	0.189	0.21	0.231	0.251	0.271	0.29	0.31	0.329	0.346	0.362	0.377	0.39	0.402	0.412	0.421	0.428	0.434	0.439	0.443	0.448	0.45	0.452	0.454	0.456	0.457	0.459	0.46	0.46	0.461	0.461	0.462	0.463	0.464
E05	Sample X18	0.056	0.055	0.055	0.055	0.055	0.057	0.06	0.072	0.092	0.117	0.147	0.179	0.208	0.237	0.264	0.287	0.307	0.324	0.339	0.349	0.358	0.365	0.369	0.373	0.378	0.38	0.382	0.384	0.385	0.386	0.389	0.389	0.389	0.39	0.391	0.391	0.392	0.392	0.393	0.393	0.394	0.393	0.394	0.394	0.393	0.394	0.394	0.394
F05	Sample X18	0.056	0.055	0.054	0.054	0.055	0.054	0.057	0.066	0.085	0.115	0.15	0.192	0.231	0.265	0.295	0.32	0.34	0.357	0.371	0.382	0.391	0.399	0.404	0.41	0.414	0.418	0.419	0.422	0.424	0.426	0.427	0.429	0.429	0.432	0.432	0.433	0.434	0.434	0.435	0.435	0.435	0.437	0.437	0.437	0.436	0.437	0.438	0.438
G05	Sample X18	0.062	0.06	0.058	0.057	0.058	0.058	0.059	0.065	0.079	0.102	0.13	0.16	0.19	0.221	0.252	0.279	0.305	0.327	0.345	0.36	0.373	0.383	0.39	0.397	0.402	0.406	0.409	0.412	0.414	0.415	0.417	0.418	0.419	0.42	0.422	0.422	0.422	0.423	0.424	0.424	0.425	0.426	0.426	0.426	0.426	0.426	0.428	0.427
H05	Sample X18	0.057	0.056	0.056	0.056	0.056	0.056	0.057	0.06	0.069	0.081	0.096	0.108	0.126	0.148	0.171	0.196	0.219	0.242	0.264	0.284	0.302	0.321	0.336	0.349	0.362	0.37	0.379	0.386	0.39	0.395	0.399	0.402	0.403	0.405	0.407	0.408	0.409	0.41	0.411	0.412	0.412	0.412	0.412	0.413	0.413	0.414	0.415	0.415
I05	Sample X19	0.059	0.056	0.056	0.054	0.056	0.057	0.058	0.068	0.085	0.112	0.14	0.171	0.201	0.232	0.261	0.287	0.31	0.331	0.348	0.362	0.373	0.383	0.389	0.395	0.4	0.404	0.406	0.41	0.412	0.414	0.415	0.416	0.417	0.419	0.419	0.419	0.42	0.42	0.421	0.422	0.422	0.423	0.422	0.423	0.422	0.423	0.424	0.424
J05	Sample X19	0.056	0.057	0.056	0.057	0.058	0.058	0.06	0.066	0.076	0.09	0.104	0.122	0.15	0.179	0.212	0.241	0.269	0.295	0.32	0.34	0.358	0.372	0.384	0.392	0.4	0.406	0.411	0.415	0.418	0.421	0.422	0.425	0.426	0.427	0.429	0.43	0.43	0.432	0.432	0.434	0.434	0.435	0.435	0.436	0.435	0.437	0.438	0.438
K05	Sample X19	0.07	0.059	0.056	0.056	0.057	0.057	0.059	0.067	0.077	0.101	0.116	0.137	0.16	0.185	0.211	0.237	0.261	0.283	0.302	0.319	0.333	0.345	0.354	0.362	0.369	0.372	0.377	0.38	0.383	0.385	0.387	0.388	0.39	0.39	0.392	0.393	0.393	0.393	0.395	0.396	0.396	0.396	0.396	0.396	0.396	0.398	0.398	0.398
L05	Sample X19	0.056	0.056	0.055	0.055	0.057	0.057	0.058	0.061	0.07	0.086	0.105	0.138	0.173	0.207	0.238	0.266	0.291	0.314	0.333	0.352	0.364	0.377	0.386	0.395	0.402	0.406	0.41	0.413	0.415	0.418	0.42	0.421	0.422	0.424	0.426	0.426	0.426	0.427	0.427	0.428	0.428	0.43	0.429	0.429	0.43	0.43	0.431	0.431
M05	Sample X20	0.056	0.055	0.055	0.055	0.056	0.056	0.061	0.073	0.088	0.111	0.138	0.164	0.191	0.219	0.246	0.272	0.294	0.314	0.33	0.344	0.355	0.364	0.37	0.376	0.382	0.385	0.388	0.391	0.393	0.395	0.397	0.397	0.398	0.4	0.401	0.403	0.402	0.402	0.404	0.405	0.404	0.405	0.405	0.405	0.405	0.405	0.407	0.406
N05	Sample X20	0.069	0.055	0.054	0.054	0.056	0.057	0.06	0.066	0.077	0.092	0.109	0.129	0.151	0.176	0.2	0.224	0.247	0.271	0.293	0.313	0.331	0.347	0.36	0.371	0.382	0.389	0.395	0.4	0.404	0.408	0.41	0.412	0.414	0.416	0.418	0.418	0.42	0.42	0.421	0.422	0.423	0.423	0.424	0.424	0.424	0.426	0.427	0.427
O05	Sample X20	0.056	0.057	0.056	0.056	0.057	0.067	0.098	0.139	0.181	0.219	0.252	0.282	0.307	0.329	0.345	0.357	0.365	0.372	0.377	0.379	0.381	0.383	0.384	0.385	0.387	0.388	0.389	0.389	0.39	0.39	0.39	0.39	0.39	0.391	0.391	0.392	0.391	0.391	0.391	0.392	0.391	0.391	0.392	0.392	0.391	0.392	0.392	0.392
P05	Sample X20	0.054	0.055	0.055	0.055	0.056	0.056	0.057	0.06	0.07	0.086	0.104	0.13	0.156	0.182	0.21	0.236	0.262	0.284	0.306	0.322	0.337	0.35	0.36	0.368	0.376	0.38	0.385	0.388	0.391	0.394	0.396	0.398	0.398	0.4	0.402	0.402	0.402	0.403	0.404	0.404	0.405	0.406	0.406	0.406	0.405	0.406	0.407	0.407
A06	Sample X21	0.127	0.126	0.125	0.122	0.122	0.12	0.118	0.121	0.132	0.153	0.176	0.205	0.234	0.263	0.294	0.321	0.345	0.366	0.386	0.4	0.412	0.422	0.429	0.434	0.438	0.441	0.443	0.445	0.446	0.448	0.449	0.449	0.448	0.45	0.45	0.45	0.45	0.45	0.45	0.449	0.449	0.45	0.45	0.45	0.449	0.45	0.45	0.449
B06	Sample X21	0.076	0.075	0.074	0.074	0.074	0.074	0.078	0.093	0.118	0.155	0.195	0.236	0.274	0.31	0.34	0.362	0.382	0.397	0.411	0.421	0.428	0.434	0.44	0.442	0.446	0.448	0.451	0.452	0.453	0.456	0.456	0.456	0.457	0.459	0.459	0.458	0.459	0.459	0.459	0.46	0.46	0.46	0.46	0.46	0.459	0.459	0.46	0.46
C06	Sample X21	0.069	0.069	0.07	0.069	0.07	0.069	0.07	0.076	0.089	0.104	0.125	0.153	0.18	0.209	0.24	0.267	0.294	0.317	0.339	0.357	0.372	0.386	0.397	0.404	0.412	0.418	0.422	0.426	0.428	0.432	0.434	0.434	0.435	0.438	0.439	0.439	0.44	0.44	0.442	0.441	0.443	0.443	0.443	0.444	0.443	0.444	0.444	0.444
D06	Sample X21	0.068	0.068	0.067	0.066	0.067	0.067	0.066	0.066	0.074	0.087	0.1	0.115	0.132	0.151	0.172	0.192	0.214	0.236	0.257	0.277	0.296	0.313	0.33	0.345	0.36	0.371	0.382	0.392	0.4	0.407	0.412	0.416	0.42	0.424	0.427	0.428	0.429	0.431	0.432	0.434	0.434	0.435	0.436	0.436	0.436	0.437	0.438	0.438
E06	Sample X22	0.058	0.059	0.059	0.058	0.06	0.06	0.067	0.08	0.101	0.127	0.156	0.187	0.216	0.244	0.273	0.297	0.318	0.336	0.351	0.362	0.372	0.379	0.384	0.388	0.393	0.395	0.397	0.399	0.4	0.402	0.403	0.404	0.404	0.406	0.407	0.407	0.408	0.407	0.408	0.408	0.409	0.41	0.41	0.41	0.411	0.411	0.411	0.412
F06	Sample X22	0.063	0.059	0.059	0.058	0.06	0.06	0.065	0.079	0.097	0.119	0.143	0.174	0.207	0.24	0.271	0.298	0.32	0.338	0.352	0.363	0.371	0.377	0.382	0.386	0.39	0.392	0.394	0.396	0.397	0.398	0.399	0.4	0.401	0.402	0.403	0.404	0.404	0.404	0.405	0.405	0.405	0.406	0.406	0.406	0.407	0.406	0.408	0.408
G06	Sample X22	0.06	0.06	0.06	0.059	0.061	0.063	0.074	0.087	0.108	0.132	0.16	0.189	0.218	0.246	0.273	0.297	0.317	0.335	0.35	0.361	0.369	0.377	0.383	0.388	0.391	0.394	0.396	0.399	0.399	0.401	0.402	0.403	0.403	0.404	0.406	0.406	0.407	0.406	0.408	0.407	0.408	0.407	0.408	0.408	0.407	0.408	0.408	0.409
H06	Sample X22	0.06	0.056	0.056	0.056	0.058	0.058	0.059	0.067	0.08	0.096	0.115	0.138	0.162	0.187	0.212	0.236	0.258	0.279	0.299	0.316	0.331	0.344	0.355	0.364	0.373	0.378	0.383	0.388	0.391	0.394	0.396	0.398	0.4	0.402	0.403	0.404	0.404	0.405	0.406	0.406	0.407	0.407	0.408	0.408	0.408	0.408	0.409	0.41
I06	Sample X23	0.063	0.058	0.058	0.058	0.059	0.066	0.083	0.109	0.14	0.172	0.206	0.238	0.268	0.294	0.316	0.334	0.348	0.36	0.368	0.374	0.38	0.385	0.387	0.388	0.392	0.393	0.395	0.396	0.397	0.398	0.4	0.398	0.4	0.401	0.402	0.401	0.402	0.402	0.403	0.403	0.404	0.403	0.403	0.403	0.403	0.404	0.405	0.405
J06	Sample X23	0.068	0.067	0.064	0.064	0.066	0.071	0.08	0.092	0.111	0.131	0.154	0.18	0.206	0.231	0.256	0.28	0.301	0.319	0.336	0.349	0.359	0.369	0.376	0.382	0.388	0.391	0.393	0.397	0.399	0.4	0.402	0.403	0.404	0.405	0.406	0.406	0.407	0.407	0.408	0.408	0.408	0.409	0.41	0.409	0.409	0.41	0.411	0.411
K06	Sample X23	0.063	0.058	0.058	0.057	0.059	0.07	0.081	0.1	0.122	0.149	0.177	0.207	0.234	0.261	0.285	0.305	0.324	0.338	0.35	0.358	0.365	0.37	0.374	0.377	0.381	0.383	0.385	0.386	0.388	0.389	0.389	0.39	0.39	0.391	0.392	0.393	0.393	0.393	0.394	0.394	0.394	0.395	0.394	0.395	0.394	0.396	0.396	0.396
L06	Sample X23	0.057	0.056	0.056	0.055	0.059	0.06	0.071	0.089	0.116	0.152	0.188	0.225	0.258	0.288	0.314	0.336	0.353	0.367	0.378	0.385	0.391	0.397	0.4	0.402	0.406	0.408	0.409	0.41	0.412	0.412	0.412	0.414	0.414	0.415	0.417	0.416	0.416	0.417	0.418	0.418	0.418	0.418	0.42	0.419	0.419	0.42	0.42	0.42
M06	Sample X24	0.057	0.057	0.057	0.058	0.074	0.094	0.12	0.148	0.179	0.21	0.237	0.262	0.284	0.304	0.319	0.331	0.341	0.348	0.353	0.358	0.361	0.364	0.366	0.366	0.369	0.37	0.37	0.372	0.372	0.373	0.373	0.373	0.374	0.374	0.376	0.376	0.376	0.376	0.376	0.376	0.375	0.376	0.377	0.376	0.377	0.378	0.378	0.378
N06	Sample X24	0.057	0.057	0.058	0.058	0.068	0.085	0.104	0.129	0.157	0.187	0.213	0.243	0.271	0.296	0.32	0.34	0.356	0.368	0.379	0.386	0.393	0.398	0.402	0.403	0.407	0.408	0.41	0.412	0.412	0.414	0.415	0.415	0.416	0.417	0.418	0.419	0.419	0.419	0.42	0.42	0.42	0.42	0.421	0.421	0.422	0.422	0.423	0.423
O06	Sample X24	0.057	0.056	0.056	0.056	0.07	0.094	0.131	0.169	0.206	0.24	0.27	0.295	0.315	0.33	0.343	0.351	0.358	0.362	0.366	0.369	0.37	0.372	0.373	0.374	0.376	0.376	0.376	0.377	0.378	0.378	0.378	0.378	0.379	0.379	0.38	0.38	0.38	0.379	0.38	0.38	0.379	0.38	0.38	0.38	0.38	0.38	0.38	0.381
P06	Sample X24	0.057	0.059	0.058	0.059	0.073	0.094	0.128	0.169	0.21	0.25	0.285	0.313	0.335	0.352	0.365	0.374	0.381	0.386	0.39	0.392	0.394	0.397	0.397	0.398	0.4	0.4	0.401	0.402	0.402	0.403	0.404	0.403	0.404	0.404	0.405	0.405	0.405	0.405	0.406	0.406	0.406	0.406	0.406	0.406	0.406	0.406	0.407	0.408
A07	Sample X25	0.06	0.059	0.058	0.057	0.058	0.059	0.06	0.064	0.077	0.094	0.117	0.142	0.168	0.194	0.22	0.245	0.267	0.289	0.309	0.326	0.339	0.352	0.362	0.37	0.378	0.384	0.388	0.392	0.395	0.399	0.4	0.402	0.403	0.406	0.406	0.408	0.408	0.41	0.41	0.411	0.411	0.412	0.413	0.413	0.412	0.413	0.414	0.414
B07	Sample X25	0.058	0.058	0.058	0.057	0.058	0.059	0.06	0.068	0.084	0.092	0.109	0.133	0.154	0.18	0.206	0.231	0.257	0.279	0.299	0.318	0.333	0.346	0.356	0.364	0.371	0.377	0.381	0.385	0.387	0.39	0.391	0.393	0.394	0.396	0.398	0.398	0.398	0.399	0.401	0.4	0.401	0.402	0.402	0.402	0.402	0.404	0.404	0.404
C07	Sample X25	0.069	0.056	0.055	0.055	0.056	0.057	0.064	0.071	0.086	0.106	0.128	0.154	0.178	0.204	0.229	0.253	0.275	0.297	0.315	0.33	0.343	0.355	0.363	0.37	0.377	0.382	0.385	0.388	0.391	0.393	0.395	0.395	0.397	0.399	0.399	0.4	0.4	0.401	0.402	0.403	0.403	0.404	0.404	0.404	0.403	0.404	0.405	0.405
D07	Sample X25	0.065	0.062	0.058	0.059	0.06	0.059	0.061	0.066	0.078	0.1	0.125	0.158	0.19	0.223	0.258	0.288	0.318	0.345	0.366	0.384	0.396	0.407	0.414	0.419	0.424	0.429	0.432	0.434	0.436	0.439	0.44	0.44	0.443	0.443	0.444	0.444	0.445	0.446	0.446	0.448	0.448	0.448	0.448	0.448	0.448	0.449	0.449	0.448
E07	Sample X26	0.055	0.056	0.054	0.054	0.057	0.057	0.062	0.076	0.093	0.114	0.138	0.169	0.199	0.226	0.255	0.28	0.301	0.319	0.334	0.346	0.354	0.361	0.366	0.371	0.376	0.378	0.381	0.383	0.385	0.387	0.387	0.389	0.389	0.39	0.393	0.392	0.392	0.394	0.394	0.394	0.394	0.395	0.395	0.395	0.395	0.395	0.397	0.397
F07	Sample X26	0.055	0.055	0.054	0.054	0.055	0.056	0.064	0.082	0.094	0.117	0.141	0.161	0.183	0.208	0.232	0.255	0.276	0.293	0.308	0.32	0.329	0.338	0.344	0.349	0.353	0.356	0.359	0.361	0.363	0.364	0.365	0.367	0.367	0.368	0.369	0.37	0.37	0.37	0.371	0.371	0.37	0.372	0.371	0.372	0.371	0.372	0.373	0.372
G07	Sample X26	0.075	0.063	0.059	0.058	0.062	0.071	0.094	0.124	0.161	0.198	0.232	0.262	0.286	0.307	0.324	0.336	0.348	0.356	0.363	0.369	0.373	0.377	0.38	0.383	0.385	0.387	0.387	0.389	0.39	0.392	0.391	0.392	0.392	0.393	0.395	0.395	0.395	0.396	0.397	0.396	0.396	0.397	0.397	0.398	0.397	0.398	0.398	0.398
H07	Sample X26	0.064	0.059	0.059	0.058	0.059	0.06	0.068	0.084	0.098	0.12	0.148	0.177	0.205	0.233	0.262	0.287	0.31	0.332	0.351	0.367	0.379	0.391	0.4	0.407	0.414	0.418	0.422	0.426	0.428	0.43	0.431	0.433	0.433	0.436	0.437	0.438	0.438	0.439	0.44	0.44	0.439	0.44	0.441	0.442	0.443	0.442	0.442	0.443
I07	Sample X27	0.093	0.063	0.06	0.058	0.067	0.082	0.107	0.139	0.175	0.211	0.244	0.273	0.296	0.317	0.333	0.345	0.354	0.362	0.368	0.372	0.375	0.378	0.38	0.381	0.384	0.384	0.385	0.386	0.387	0.387	0.387	0.388	0.388	0.39	0.39	0.39	0.39	0.389	0.39	0.39	0.39	0.391	0.391	0.39	0.39	0.391	0.391	0.392
J07	Sample X27	0.056	0.055	0.055	0.055	0.056	0.065	0.083	0.098	0.122	0.148	0.175	0.205	0.232	0.258	0.284	0.306	0.326	0.343	0.358	0.372	0.382	0.39	0.397	0.402	0.407	0.411	0.413	0.415	0.417	0.418	0.42	0.42	0.42	0.422	0.424	0.423	0.424	0.424	0.425	0.426	0.425	0.426	0.426	0.426	0.426	0.427	0.427	0.428
K07	Sample X27	0.057	0.056	0.056	0.056	0.058	0.069	0.08	0.098	0.118	0.142	0.168	0.195	0.222	0.248	0.272	0.293	0.313	0.329	0.344	0.355	0.364	0.372	0.377	0.381	0.385	0.386	0.389	0.392	0.392	0.394	0.394	0.395	0.396	0.397	0.398	0.398	0.398	0.399	0.399	0.4	0.399	0.4	0.4	0.401	0.4	0.402	0.402	0.401
L07	Sample X27	0.056	0.056	0.055	0.056	0.058	0.068	0.091	0.113	0.137	0.161	0.185	0.212	0.238	0.263	0.288	0.31	0.333	0.352	0.37	0.386	0.397	0.409	0.417	0.424	0.43	0.433	0.438	0.441	0.442	0.445	0.447	0.447	0.448	0.45	0.451	0.451	0.451	0.452	0.453	0.453	0.452	0.454	0.454	0.454	0.454	0.455	0.456	0.456
M07	Sample X28	0.058	0.056	0.059	0.09	0.136	0.188	0.237	0.279	0.31	0.335	0.352	0.364	0.372	0.377	0.381	0.383	0.386	0.386	0.388	0.389	0.389	0.39	0.391	0.391	0.392	0.392	0.393	0.392	0.393	0.394	0.393	0.393	0.393	0.393	0.395	0.394	0.394	0.394	0.395	0.394	0.394	0.394	0.394	0.394	0.394	0.395	0.395	0.395
N07	Sample X28	0.058	0.057	0.057	0.073	0.102	0.136	0.176	0.214	0.248	0.276	0.3	0.32	0.336	0.348	0.358	0.366	0.37	0.375	0.379	0.381	0.382	0.383	0.384	0.386	0.388	0.387	0.389	0.389	0.389	0.39	0.39	0.391	0.391	0.391	0.391	0.392	0.392	0.391	0.392	0.391	0.391	0.392	0.391	0.391	0.391	0.392	0.392	0.392
O07	Sample X28	0.055	0.055	0.075	0.141	0.214	0.271	0.31	0.334	0.348	0.356	0.361	0.366	0.367	0.367	0.37	0.371	0.372	0.371	0.373	0.374	0.374	0.375	0.375	0.374	0.376	0.376	0.376	0.377	0.377	0.377	0.377	0.377	0.376	0.377	0.377	0.377	0.376	0.377	0.377	0.376	0.377	0.377	0.376	0.377	0.376	0.377	0.377	0.377
P07	Sample X28	0.057	0.055	0.054	0.068	0.097	0.135	0.178	0.218	0.255	0.287	0.312	0.333	0.349	0.36	0.37	0.375	0.381	0.384	0.387	0.388	0.39	0.391	0.392	0.394	0.396	0.396	0.396	0.397	0.397	0.398	0.397	0.398	0.397	0.398	0.399	0.399	0.399	0.399	0.399	0.399	0.399	0.4	0.399	0.399	0.4	0.401	0.401	0.401
A08	Sample X29	0.057	0.057	0.057	0.056	0.057	0.057	0.059	0.068	0.086	0.108	0.132	0.16	0.188	0.215	0.244	0.269	0.291	0.311	0.329	0.342	0.354	0.364	0.371	0.377	0.383	0.386	0.39	0.392	0.395	0.398	0.398	0.4	0.401	0.402	0.404	0.404	0.404	0.405	0.406	0.407	0.408	0.408	0.407	0.409	0.408	0.409	0.409	0.409
B08	Sample X29	0.057	0.056	0.056	0.056	0.056	0.056	0.057	0.061	0.071	0.086	0.106	0.129	0.151	0.176	0.201	0.225	0.249	0.272	0.292	0.31	0.324	0.339	0.35	0.358	0.367	0.372	0.378	0.382	0.385	0.388	0.39	0.392	0.393	0.395	0.396	0.397	0.397	0.398	0.398	0.399	0.4	0.4	0.4	0.4	0.4	0.401	0.401	0.401
C08	Sample X29	0.06	0.058	0.057	0.058	0.059	0.059	0.06	0.065	0.075	0.091	0.107	0.132	0.163	0.194	0.226	0.258	0.286	0.312	0.335	0.353	0.368	0.382	0.391	0.398	0.406	0.411	0.415	0.419	0.421	0.425	0.426	0.428	0.43	0.432	0.434	0.434	0.436	0.436	0.438	0.438	0.438	0.439	0.439	0.441	0.441	0.442	0.442	0.442
D08	Sample X29	0.082	0.081	0.081	0.081	0.082	0.082	0.084	0.09	0.098	0.114	0.136	0.173	0.208	0.243	0.278	0.307	0.334	0.357	0.378	0.395	0.409	0.422	0.432	0.44	0.448	0.452	0.458	0.462	0.465	0.469	0.471	0.473	0.473	0.476	0.478	0.48	0.48	0.481	0.482	0.483	0.484	0.485	0.484	0.485	0.485	0.486	0.487	0.488
E08	Sample X30	0.056	0.056	0.055	0.056	0.058	0.058	0.06	0.065	0.079	0.099	0.122	0.152	0.204	0.221	0.247	0.272	0.296	0.314	0.331	0.344	0.354	0.364	0.37	0.376	0.382	0.386	0.39	0.394	0.396	0.398	0.402	0.403	0.404	0.406	0.408	0.409	0.409	0.411	0.411	0.412	0.412	0.414	0.414	0.414	0.414	0.415	0.416	0.416
F08	Sample X30	0.056	0.055	0.055	0.055	0.055	0.055	0.056	0.059	0.067	0.081	0.106	0.132	0.154	0.178	0.203	0.228	0.251	0.272	0.292	0.308	0.323	0.336	0.345	0.353	0.361	0.365	0.371	0.375	0.378	0.38	0.383	0.384	0.386	0.387	0.389	0.389	0.39	0.39	0.392	0.393	0.392	0.393	0.393	0.394	0.394	0.394	0.395	0.395
G08	Sample X30	0.057	0.058	0.058	0.059	0.06	0.06	0.062	0.068	0.082	0.095	0.114	0.138	0.164	0.188	0.212	0.235	0.258	0.28	0.302	0.321	0.336	0.351	0.361	0.371	0.38	0.385	0.391	0.395	0.398	0.402	0.404	0.406	0.408	0.409	0.411	0.412	0.412	0.414	0.415	0.415	0.415	0.416	0.417	0.417	0.417	0.419	0.419	0.419
H08	Sample X30	0.056	0.056	0.056	0.057	0.058	0.059	0.06	0.062	0.067	0.078	0.092	0.112	0.134	0.152	0.179	0.206	0.231	0.254	0.278	0.3	0.319	0.338	0.353	0.367	0.379	0.39	0.399	0.407	0.413	0.418	0.423	0.425	0.427	0.431	0.433	0.434	0.436	0.437	0.438	0.439	0.439	0.44	0.44	0.442	0.441	0.442	0.443	0.443
I08	Sample X31	0.06	0.056	0.056	0.055	0.056	0.057	0.058	0.065	0.078	0.101	0.125	0.153	0.184	0.212	0.24	0.265	0.287	0.307	0.325	0.338	0.349	0.36	0.367	0.374	0.38	0.384	0.388	0.391	0.394	0.397	0.398	0.4	0.402	0.402	0.404	0.406	0.406	0.407	0.408	0.409	0.409	0.41	0.41	0.41	0.41	0.411	0.412	0.412
J08	Sample X31	0.06	0.06	0.059	0.06	0.061	0.061	0.063	0.068	0.082	0.105	0.127	0.158	0.188	0.218	0.246	0.27	0.293	0.312	0.328	0.34	0.35	0.359	0.366	0.371	0.377	0.38	0.384	0.387	0.389	0.391	0.392	0.394	0.396	0.397	0.398	0.4	0.399	0.401	0.401	0.402	0.402	0.403	0.403	0.403	0.404	0.404	0.405	0.405
K08	Sample X31	0.056	0.055	0.055	0.054	0.056	0.056	0.057	0.06	0.07	0.083	0.103	0.129	0.161	0.182	0.206	0.234	0.258	0.281	0.301	0.318	0.332	0.345	0.356	0.365	0.373	0.378	0.384	0.389	0.392	0.396	0.399	0.401	0.403	0.405	0.408	0.409	0.41	0.41	0.411	0.412	0.413	0.413	0.414	0.415	0.415	0.416	0.416	0.417
L08	Sample X31	0.055	0.056	0.055	0.055	0.056	0.057	0.058	0.061	0.069	0.08	0.095	0.108	0.123	0.141	0.17	0.181	0.203	0.224	0.246	0.264	0.282	0.301	0.315	0.33	0.343	0.353	0.362	0.37	0.376	0.381	0.386	0.389	0.392	0.395	0.397	0.4	0.4	0.402	0.404	0.406	0.405	0.407	0.407	0.408	0.407	0.41	0.41	0.41
M08	Sample X32	0.067	0.056	0.055	0.056	0.057	0.059	0.062	0.073	0.087	0.111	0.133	0.159	0.188	0.211	0.237	0.262	0.284	0.304	0.321	0.334	0.344	0.353	0.36	0.366	0.37	0.374	0.378	0.38	0.383	0.385	0.386	0.388	0.389	0.39	0.392	0.393	0.392	0.394	0.394	0.395	0.396	0.396	0.396	0.396	0.397	0.398	0.397	0.397
N08	Sample X32	0.054	0.055	0.054	0.054	0.056	0.056	0.061	0.069	0.084	0.1	0.122	0.147	0.171	0.195	0.219	0.242	0.266	0.287	0.306	0.323	0.339	0.352	0.363	0.372	0.381	0.386	0.391	0.395	0.398	0.402	0.404	0.405	0.407	0.408	0.41	0.411	0.412	0.412	0.413	0.414	0.414	0.415	0.416	0.416	0.416	0.417	0.417	0.418
O08	Sample X32	0.054	0.054	0.053	0.053	0.055	0.054	0.056	0.067	0.084	0.108	0.133	0.161	0.188	0.215	0.242	0.265	0.287	0.306	0.322	0.334	0.345	0.354	0.362	0.367	0.374	0.375	0.38	0.382	0.384	0.387	0.388	0.39	0.391	0.392	0.394	0.394	0.395	0.395	0.396	0.397	0.398	0.398	0.399	0.398	0.398	0.4	0.399	0.399
P08	Sample X32	0.056	0.056	0.056	0.055	0.057	0.056	0.057	0.063	0.079	0.103	0.13	0.158	0.185	0.211	0.238	0.265	0.288	0.308	0.327	0.343	0.355	0.366	0.374	0.381	0.388	0.392	0.396	0.399	0.403	0.406	0.407	0.408	0.41	0.411	0.413	0.413	0.413	0.414	0.415	0.415	0.416	0.416	0.417	0.417	0.417	0.417	0.418	0.418
A09	Sample X33	0.065	0.064	0.062	0.061	0.06	0.059	0.06	0.068	0.083	0.106	0.136	0.167	0.197	0.228	0.256	0.282	0.305	0.324	0.341	0.354	0.364	0.374	0.38	0.386	0.391	0.394	0.398	0.4	0.402	0.404	0.405	0.406	0.407	0.408	0.409	0.409	0.41	0.41	0.411	0.412	0.412	0.412	0.412	0.412	0.412	0.412	0.413	0.413
B09	Sample X33	0.058	0.056	0.057	0.056	0.057	0.057	0.058	0.06	0.068	0.078	0.092	0.107	0.127	0.148	0.172	0.194	0.217	0.241	0.263	0.284	0.302	0.319	0.333	0.344	0.356	0.365	0.372	0.378	0.383	0.388	0.39	0.393	0.396	0.398	0.4	0.4	0.401	0.403	0.404	0.404	0.405	0.406	0.406	0.407	0.406	0.408	0.408	0.409
C09	Sample X33	0.057	0.057	0.056	0.056	0.057	0.058	0.059	0.064	0.076	0.092	0.116	0.15	0.183	0.21	0.24	0.266	0.29	0.312	0.331	0.346	0.359	0.369	0.378	0.384	0.39	0.394	0.398	0.401	0.403	0.406	0.408	0.409	0.409	0.411	0.413	0.413	0.414	0.414	0.415	0.416	0.417	0.417	0.417	0.418	0.418	0.418	0.418	0.418
D09	Sample X33	0.056	0.056	0.056	0.056	0.056	0.057	0.06	0.068	0.094	0.13	0.171	0.215	0.244	0.272	0.294	0.313	0.327	0.34	0.349	0.358	0.365	0.37	0.375	0.379	0.384	0.386	0.388	0.39	0.393	0.395	0.397	0.397	0.398	0.4	0.402	0.402	0.402	0.403	0.404	0.404	0.405	0.405	0.406	0.405	0.405	0.406	0.407	0.406
E09	Sample X34	0.054	0.055	0.055	0.054	0.057	0.057	0.058	0.065	0.085	0.109	0.138	0.168	0.201	0.232	0.257	0.281	0.301	0.317	0.331	0.342	0.351	0.358	0.364	0.368	0.374	0.376	0.38	0.383	0.385	0.387	0.389	0.39	0.39	0.392	0.394	0.394	0.395	0.396	0.397	0.398	0.398	0.398	0.399	0.399	0.4	0.4	0.4	0.4
F09	Sample X34	0.054	0.054	0.053	0.053	0.054	0.054	0.055	0.063	0.075	0.107	0.13	0.173	0.198	0.214	0.235	0.261	0.282	0.301	0.318	0.332	0.344	0.354	0.362	0.369	0.376	0.38	0.384	0.388	0.391	0.394	0.395	0.396	0.398	0.4	0.402	0.402	0.402	0.403	0.405	0.406	0.405	0.406	0.407	0.406	0.406	0.408	0.408	0.408
G09	Sample X34	0.06	0.058	0.056	0.056	0.058	0.058	0.06	0.068	0.084	0.101	0.135	0.158	0.187	0.215	0.243	0.268	0.289	0.308	0.324	0.337	0.348	0.357	0.363	0.369	0.376	0.379	0.383	0.386	0.388	0.391	0.392	0.393	0.394	0.397	0.398	0.398	0.4	0.4	0.401	0.401	0.401	0.403	0.402	0.403	0.403	0.404	0.404	0.404
H09	Sample X34	0.056	0.056	0.055	0.055	0.057	0.057	0.058	0.062	0.072	0.086	0.103	0.12	0.14	0.165	0.19	0.215	0.24	0.264	0.287	0.308	0.325	0.34	0.353	0.363	0.372	0.38	0.384	0.391	0.395	0.397	0.4	0.402	0.403	0.406	0.407	0.408	0.409	0.41	0.411	0.413	0.413	0.414	0.414	0.414	0.415	0.416	0.416	0.416
I09	Sample X35	0.055	0.055	0.055	0.054	0.057	0.056	0.058	0.062	0.071	0.086	0.105	0.131	0.157	0.184	0.209	0.234	0.259	0.283	0.302	0.319	0.334	0.347	0.358	0.367	0.376	0.381	0.387	0.392	0.395	0.399	0.401	0.403	0.405	0.407	0.41	0.411	0.412	0.412	0.414	0.415	0.415	0.417	0.417	0.417	0.417	0.418	0.418	0.419
J09	Sample X35	0.058	0.058	0.058	0.058	0.06	0.06	0.061	0.066	0.075	0.09	0.108	0.13	0.152	0.178	0.204	0.23	0.254	0.276	0.297	0.316	0.331	0.346	0.357	0.368	0.378	0.384	0.39	0.394	0.398	0.403	0.405	0.407	0.409	0.411	0.414	0.414	0.416	0.416	0.418	0.419	0.419	0.42	0.42	0.42	0.42	0.421	0.422	0.422
K09	Sample X35	0.056	0.055	0.055	0.055	0.056	0.056	0.057	0.061	0.071	0.084	0.111	0.127	0.144	0.169	0.194	0.219	0.245	0.27	0.29	0.309	0.326	0.341	0.353	0.364	0.374	0.381	0.388	0.394	0.399	0.403	0.406	0.409	0.411	0.413	0.417	0.418	0.419	0.419	0.422	0.423	0.423	0.423	0.425	0.424	0.426	0.427	0.427	0.427
L09	Sample X35	0.056	0.055	0.055	0.056	0.058	0.057	0.058	0.061	0.071	0.086	0.105	0.12	0.145	0.168	0.194	0.219	0.244	0.271	0.296	0.318	0.337	0.355	0.369	0.379	0.389	0.396	0.402	0.406	0.411	0.413	0.416	0.418	0.419	0.421	0.423	0.424	0.425	0.425	0.426	0.428	0.427	0.428	0.428	0.429	0.429	0.43	0.431	0.432
M09	Sample X36	0.058	0.056	0.054	0.054	0.056	0.056	0.057	0.063	0.072	0.089	0.108	0.129	0.153	0.178	0.203	0.228	0.25	0.271	0.292	0.307	0.321	0.333	0.341	0.348	0.356	0.36	0.365	0.368	0.372	0.374	0.376	0.378	0.379	0.382	0.383	0.384	0.385	0.385	0.386	0.388	0.388	0.389	0.389	0.389	0.389	0.39	0.391	0.391
N09	Sample X36	0.054	0.054	0.054	0.054	0.056	0.056	0.056	0.061	0.072	0.087	0.106	0.129	0.156	0.184	0.213	0.239	0.265	0.288	0.31	0.329	0.343	0.357	0.367	0.376	0.384	0.389	0.394	0.399	0.401	0.405	0.407	0.41	0.411	0.412	0.415	0.416	0.416	0.417	0.418	0.42	0.419	0.421	0.421	0.421	0.422	0.422	0.423	0.423
O09	Sample X36	0.055	0.056	0.055	0.055	0.056	0.056	0.057	0.066	0.084	0.111	0.14	0.172	0.201	0.23	0.256	0.279	0.3	0.317	0.332	0.345	0.356	0.366	0.373	0.38	0.386	0.39	0.393	0.397	0.4	0.402	0.404	0.406	0.406	0.409	0.41	0.41	0.411	0.411	0.413	0.413	0.413	0.414	0.414	0.414	0.414	0.416	0.415	0.415
P09	Sample X36	0.055	0.054	0.055	0.055	0.056	0.056	0.058	0.065	0.082	0.109	0.13	0.16	0.194	0.223	0.253	0.281	0.305	0.326	0.344	0.358	0.369	0.379	0.386	0.392	0.398	0.4	0.403	0.405	0.406	0.409	0.409	0.41	0.41	0.413	0.414	0.414	0.414	0.414	0.415	0.416	0.416	0.415	0.416	0.417	0.416	0.417	0.418	0.417
A10	Sample X37	0.057	0.057	0.057	0.056	0.058	0.058	0.061	0.07	0.081	0.098	0.12	0.144	0.169	0.194	0.22	0.245	0.27	0.293	0.314	0.332	0.348	0.361	0.372	0.379	0.387	0.391	0.396	0.398	0.402	0.404	0.406	0.407	0.408	0.41	0.411	0.411	0.411	0.412	0.413	0.414	0.413	0.414	0.414	0.414	0.414	0.414	0.415	0.415
B10	Sample X37	0.059	0.058	0.058	0.058	0.06	0.06	0.062	0.067	0.075	0.086	0.1	0.116	0.137	0.159	0.184	0.206	0.228	0.252	0.276	0.298	0.319	0.338	0.352	0.365	0.378	0.386	0.393	0.399	0.402	0.408	0.41	0.412	0.414	0.417	0.419	0.42	0.421	0.422	0.422	0.424	0.424	0.425	0.426	0.426	0.426	0.427	0.428	0.428
C10	Sample X37	0.059	0.057	0.056	0.056	0.058	0.059	0.06	0.067	0.078	0.095	0.109	0.139	0.161	0.186	0.212	0.237	0.261	0.284	0.305	0.323	0.338	0.352	0.363	0.372	0.38	0.386	0.392	0.395	0.399	0.402	0.405	0.406	0.408	0.411	0.412	0.413	0.414	0.414	0.416	0.416	0.417	0.417	0.418	0.418	0.418	0.419	0.419	0.419
D10	Sample X37	0.056	0.056	0.056	0.056	0.057	0.057	0.059	0.063	0.07	0.084	0.097	0.116	0.134	0.156	0.179	0.203	0.226	0.248	0.271	0.292	0.311	0.332	0.347	0.362	0.377	0.387	0.397	0.405	0.412	0.418	0.422	0.426	0.428	0.432	0.434	0.436	0.437	0.438	0.44	0.441	0.442	0.442	0.443	0.444	0.444	0.444	0.446	0.446
E10	Sample X38	0.055	0.055	0.054	0.055	0.058	0.061	0.074	0.089	0.104	0.126	0.148	0.173	0.198	0.222	0.246	0.27	0.29	0.309	0.326	0.341	0.353	0.363	0.371	0.378	0.384	0.387	0.391	0.394	0.396	0.399	0.4	0.401	0.402	0.404	0.404	0.405	0.405	0.406	0.406	0.407	0.407	0.407	0.408	0.408	0.409	0.408	0.409	0.409
F10	Sample X38	0.054	0.054	0.054	0.053	0.054	0.055	0.059	0.069	0.108	0.136	0.138	0.153	0.171	0.194	0.216	0.239	0.26	0.279	0.297	0.312	0.325	0.336	0.345	0.352	0.36	0.364	0.368	0.372	0.375	0.377	0.379	0.38	0.382	0.383	0.385	0.386	0.386	0.387	0.387	0.388	0.389	0.389	0.389	0.39	0.389	0.391	0.391	0.39
G10	Sample X38	0.056	0.056	0.056	0.056	0.058	0.059	0.066	0.078	0.093	0.116	0.142	0.173	0.197	0.222	0.246	0.27	0.292	0.312	0.333	0.349	0.363	0.377	0.388	0.396	0.404	0.41	0.416	0.42	0.424	0.427	0.43	0.431	0.432	0.435	0.438	0.438	0.439	0.439	0.44	0.441	0.442	0.443	0.443	0.443	0.443	0.444	0.445	0.446
H10	Sample X38	0.056	0.057	0.056	0.056	0.058	0.058	0.061	0.074	0.081	0.097	0.116	0.138	0.16	0.182	0.206	0.229	0.251	0.272	0.293	0.312	0.328	0.343	0.356	0.365	0.375	0.381	0.387	0.392	0.396	0.399	0.402	0.403	0.404	0.406	0.408	0.408	0.409	0.411	0.411	0.413	0.412	0.414	0.414	0.414	0.414	0.415	0.416	0.415
I10	Sample X39	0.056	0.056	0.055	0.056	0.067	0.082	0.104	0.131	0.158	0.186	0.213	0.239	0.262	0.283	0.302	0.317	0.331	0.341	0.349	0.355	0.36	0.364	0.368	0.37	0.373	0.374	0.375	0.377	0.378	0.38	0.38	0.38	0.38	0.381	0.382	0.382	0.382	0.382	0.383	0.384	0.383	0.384	0.384	0.384	0.384	0.384	0.384	0.385
J10	Sample X39	0.057	0.056	0.056	0.056	0.06	0.068	0.079	0.097	0.116	0.139	0.163	0.188	0.212	0.237	0.26	0.281	0.3	0.318	0.334	0.346	0.357	0.367	0.374	0.38	0.387	0.39	0.394	0.398	0.4	0.403	0.404	0.405	0.406	0.407	0.41	0.409	0.41	0.411	0.412	0.412	0.412	0.414	0.413	0.414	0.414	0.415	0.415	0.415
K10	Sample X39	0.058	0.056	0.055	0.058	0.072	0.088	0.11	0.137	0.164	0.193	0.219	0.245	0.269	0.29	0.31	0.326	0.341	0.354	0.363	0.372	0.378	0.384	0.387	0.39	0.394	0.395	0.398	0.398	0.4	0.401	0.402	0.403	0.404	0.404	0.406	0.406	0.406	0.406	0.407	0.407	0.407	0.408	0.408	0.408	0.408	0.408	0.409	0.409
L10	Sample X39	0.055	0.054	0.055	0.064	0.079	0.096	0.112	0.133	0.156	0.178	0.201	0.222	0.242	0.261	0.28	0.296	0.311	0.324	0.335	0.345	0.354	0.36	0.367	0.371	0.376	0.378	0.382	0.385	0.387	0.388	0.389	0.39	0.391	0.393	0.394	0.394	0.393	0.395	0.396	0.396	0.396	0.396	0.397	0.398	0.397	0.397	0.398	0.398
M10	Sample X40	0.055	0.054	0.055	0.072	0.095	0.122	0.154	0.186	0.217	0.247	0.273	0.297	0.316	0.332	0.345	0.354	0.362	0.368	0.372	0.376	0.38	0.383	0.383	0.385	0.388	0.387	0.39	0.39	0.391	0.392	0.392	0.392	0.392	0.394	0.394	0.395	0.395	0.394	0.395	0.395	0.395	0.395	0.396	0.395	0.395	0.396	0.396	0.396
N10	Sample X40	0.057	0.064	0.056	0.066	0.085	0.105	0.127	0.152	0.179	0.206	0.232	0.255	0.276	0.297	0.315	0.332	0.347	0.36	0.371	0.38	0.387	0.394	0.399	0.403	0.406	0.409	0.41	0.412	0.414	0.416	0.417	0.417	0.417	0.419	0.42	0.42	0.42	0.42	0.422	0.422	0.423	0.423	0.422	0.423	0.422	0.424	0.424	0.424
O10	Sample X40	0.053	0.054	0.054	0.053	0.06	0.076	0.102	0.132	0.168	0.191	0.222	0.25	0.275	0.297	0.316	0.331	0.344	0.355	0.364	0.369	0.373	0.379	0.382	0.385	0.387	0.388	0.391	0.39	0.393	0.394	0.394	0.394	0.395	0.395	0.396	0.397	0.397	0.397	0.397	0.397	0.398	0.398	0.398	0.398	0.398	0.399	0.4	0.398
P10	Sample X40	0.059	0.061	0.054	0.056	0.067	0.084	0.107	0.133	0.165	0.196	0.226	0.255	0.282	0.305	0.326	0.343	0.359	0.37	0.38	0.388	0.394	0.399	0.403	0.405	0.408	0.41	0.412	0.414	0.415	0.416	0.416	0.418	0.418	0.418	0.42	0.42	0.421	0.42	0.421	0.421	0.421	0.422	0.422	0.422	0.422	0.423	0.424	0.423
A11	Sample X41	0.061	0.059	0.058	0.058	0.058	0.058	0.064	0.075	0.088	0.114	0.137	0.162	0.187	0.211	0.238	0.261	0.282	0.302	0.32	0.334	0.346	0.357	0.365	0.372	0.378	0.383	0.386	0.389	0.39	0.394	0.395	0.396	0.397	0.398	0.4	0.4	0.4	0.401	0.403	0.402	0.403	0.402	0.403	0.404	0.404	0.404	0.404	0.404
B11	Sample X41	0.059	0.058	0.057	0.056	0.058	0.058	0.06	0.07	0.078	0.094	0.114	0.137	0.16	0.185	0.21	0.233	0.257	0.278	0.298	0.315	0.33	0.344	0.354	0.364	0.373	0.38	0.385	0.389	0.393	0.396	0.399	0.4	0.402	0.404	0.406	0.406	0.407	0.408	0.408	0.409	0.41	0.411	0.41	0.411	0.411	0.412	0.412	0.412
C11	Sample X41	0.058	0.059	0.058	0.058	0.059	0.06	0.066	0.074	0.089	0.102	0.118	0.139	0.163	0.187	0.211	0.236	0.259	0.283	0.303	0.321	0.338	0.352	0.363	0.371	0.38	0.386	0.39	0.394	0.396	0.4	0.402	0.404	0.404	0.407	0.408	0.409	0.408	0.409	0.411	0.411	0.412	0.412	0.412	0.412	0.413	0.413	0.414	0.414
D11	Sample X41	0.056	0.055	0.055	0.055	0.056	0.057	0.061	0.07	0.078	0.094	0.112	0.132	0.155	0.177	0.201	0.224	0.246	0.268	0.288	0.305	0.321	0.336	0.347	0.356	0.366	0.372	0.377	0.383	0.385	0.39	0.392	0.394	0.395	0.397	0.399	0.399	0.4	0.402	0.402	0.403	0.403	0.404	0.405	0.405	0.404	0.405	0.406	0.406
E11	Sample X42	0.076	0.077	0.076	0.076	0.077	0.084	0.096	0.115	0.141	0.169	0.197	0.225	0.253	0.278	0.303	0.322	0.339	0.353	0.366	0.374	0.38	0.387	0.39	0.393	0.397	0.399	0.401	0.402	0.403	0.405	0.405	0.405	0.405	0.407	0.408	0.408	0.408	0.408	0.409	0.41	0.408	0.409	0.409	0.41	0.41	0.41	0.411	0.41
F11	Sample X42	0.055	0.055	0.055	0.054	0.055	0.064	0.077	0.106	0.139	0.181	0.218	0.248	0.269	0.287	0.299	0.308	0.316	0.32	0.326	0.329	0.331	0.334	0.336	0.337	0.339	0.339	0.341	0.342	0.342	0.343	0.343	0.344	0.344	0.344	0.345	0.345	0.345	0.345	0.346	0.346	0.346	0.346	0.347	0.346	0.346	0.346	0.347	0.348
G11	Sample X42	0.066	0.058	0.056	0.056	0.058	0.068	0.079	0.098	0.124	0.152	0.179	0.208	0.234	0.26	0.284	0.303	0.32	0.333	0.343	0.353	0.359	0.364	0.368	0.371	0.375	0.376	0.376	0.378	0.38	0.381	0.381	0.383	0.382	0.383	0.384	0.384	0.384	0.384	0.385	0.386	0.386	0.386	0.386	0.387	0.386	0.386	0.387	0.387
H11	Sample X42	0.056	0.056	0.056	0.055	0.057	0.066	0.076	0.098	0.141	0.142	0.166	0.192	0.217	0.24	0.265	0.286	0.305	0.322	0.337	0.347	0.357	0.364	0.369	0.375	0.38	0.381	0.384	0.386	0.388	0.389	0.39	0.391	0.391	0.393	0.394	0.393	0.394	0.394	0.396	0.394	0.395	0.396	0.396	0.396	0.396	0.397	0.397	0.397
I11	Sample X43	0.058	0.055	0.054	0.061	0.088	0.128	0.171	0.212	0.248	0.279	0.304	0.322	0.334	0.344	0.35	0.354	0.357	0.359	0.362	0.362	0.363	0.364	0.365	0.365	0.366	0.366	0.367	0.367	0.368	0.368	0.369	0.368	0.368	0.369	0.37	0.37	0.369	0.37	0.37	0.369	0.37	0.37	0.37	0.37	0.369	0.37	0.371	0.37
J11	Sample X43	0.057	0.054	0.054	0.054	0.069	0.086	0.116	0.15	0.182	0.215	0.244	0.27	0.292	0.309	0.324	0.335	0.343	0.35	0.355	0.36	0.362	0.364	0.365	0.366	0.37	0.369	0.37	0.371	0.371	0.373	0.373	0.373	0.373	0.374	0.375	0.375	0.375	0.374	0.376	0.376	0.377	0.376	0.377	0.376	0.377	0.377	0.378	0.378
K11	Sample X43	0.055	0.055	0.055	0.064	0.082	0.105	0.135	0.168	0.2	0.232	0.26	0.285	0.306	0.324	0.339	0.352	0.362	0.368	0.376	0.38	0.382	0.387	0.387	0.389	0.392	0.392	0.394	0.395	0.395	0.396	0.397	0.397	0.398	0.398	0.399	0.399	0.4	0.399	0.4	0.4	0.4	0.401	0.4	0.4	0.4	0.4	0.402	0.401
L11	Sample X43	0.063	0.056	0.055	0.061	0.084	0.114	0.15	0.191	0.232	0.27	0.301	0.328	0.35	0.365	0.377	0.385	0.392	0.396	0.4	0.402	0.404	0.406	0.407	0.407	0.409	0.41	0.411	0.411	0.411	0.413	0.413	0.413	0.413	0.414	0.415	0.415	0.414	0.414	0.415	0.415	0.416	0.416	0.415	0.415	0.416	0.416	0.417	0.416
M11	Sample X44	0.064	0.058	0.082	0.129	0.18	0.227	0.266	0.296	0.318	0.337	0.35	0.36	0.366	0.372	0.376	0.379	0.381	0.382	0.384	0.385	0.385	0.387	0.388	0.388	0.39	0.389	0.39	0.391	0.391	0.391	0.392	0.391	0.392	0.392	0.393	0.393	0.392	0.393	0.394	0.394	0.394	0.394	0.394	0.393	0.394	0.394	0.394	0.394
N11	Sample X44	0.062	0.062	0.08	0.116	0.165	0.214	0.256	0.291	0.317	0.34	0.356	0.369	0.376	0.382	0.387	0.39	0.393	0.395	0.397	0.398	0.398	0.399	0.401	0.401	0.402	0.402	0.402	0.404	0.404	0.405	0.404	0.405	0.404	0.405	0.406	0.406	0.407	0.406	0.407	0.407	0.407	0.406	0.407	0.408	0.407	0.408	0.408	0.408
O11	Sample X44	0.061	0.056	0.063	0.096	0.145	0.191	0.231	0.264	0.287	0.304	0.315	0.324	0.328	0.332	0.334	0.336	0.338	0.339	0.34	0.34	0.341	0.341	0.342	0.343	0.344	0.343	0.344	0.345	0.345	0.346	0.346	0.346	0.346	0.346	0.347	0.347	0.346	0.346	0.347	0.346	0.347	0.346	0.347	0.346	0.346	0.347	0.348	0.346
P11	Sample X44	0.055	0.054	0.068	0.099	0.142	0.185	0.224	0.256	0.282	0.304	0.321	0.336	0.346	0.354	0.361	0.366	0.369	0.372	0.374	0.376	0.377	0.379	0.379	0.379	0.382	0.382	0.383	0.383	0.384	0.384	0.385	0.385	0.385	0.386	0.387	0.386	0.386	0.387	0.388	0.387	0.389	0.388	0.388	0.388	0.388	0.388	0.389	0.389
A12	Sample X45	0.066	0.063	0.059	0.059	0.061	0.078	0.104	0.137	0.17	0.206	0.24	0.272	0.3	0.324	0.343	0.358	0.369	0.376	0.383	0.388	0.39	0.393	0.395	0.396	0.398	0.398	0.399	0.399	0.401	0.401	0.402	0.402	0.402	0.403	0.403	0.403	0.403	0.404	0.403	0.404	0.404	0.404	0.403	0.403	0.403	0.403	0.404	0.404
B12	Sample X45	0.061	0.06	0.059	0.059	0.07	0.087	0.109	0.135	0.167	0.197	0.226	0.253	0.277	0.299	0.318	0.334	0.349	0.36	0.369	0.376	0.382	0.386	0.389	0.392	0.394	0.396	0.398	0.399	0.401	0.402	0.402	0.402	0.402	0.404	0.405	0.404	0.405	0.406	0.406	0.406	0.406	0.407	0.407	0.408	0.406	0.408	0.408	0.408
C12	Sample X45	0.057	0.057	0.056	0.057	0.07	0.091	0.124	0.164	0.204	0.242	0.273	0.3	0.321	0.338	0.35	0.36	0.367	0.373	0.376	0.379	0.381	0.383	0.384	0.384	0.387	0.386	0.387	0.388	0.388	0.389	0.389	0.39	0.389	0.39	0.392	0.39	0.391	0.39	0.391	0.391	0.392	0.392	0.391	0.392	0.391	0.392	0.392	0.392
D12	Sample X45	0.059	0.074	0.103	0.118	0.134	0.153	0.179	0.208	0.236	0.262	0.287	0.308	0.327	0.343	0.356	0.366	0.373	0.379	0.384	0.386	0.389	0.391	0.393	0.393	0.395	0.396	0.397	0.397	0.398	0.399	0.398	0.4	0.4	0.401	0.402	0.402	0.402	0.402	0.402	0.403	0.403	0.403	0.403	0.403	0.403	0.404	0.405	0.404
E12	Sample X46	0.067	0.068	0.08	0.12	0.172	0.222	0.262	0.298	0.324	0.343	0.355	0.362	0.367	0.371	0.374	0.375	0.376	0.378	0.379	0.379	0.38	0.382	0.382	0.383	0.384	0.384	0.384	0.384	0.385	0.386	0.386	0.386	0.386	0.387	0.386	0.388	0.387	0.387	0.388	0.388	0.388	0.388	0.389	0.389	0.388	0.39	0.39	0.39
F12	Sample X46	0.063	0.062	0.066	0.096	0.145	0.196	0.239	0.273	0.299	0.318	0.331	0.34	0.347	0.35	0.354	0.356	0.358	0.359	0.36	0.361	0.361	0.362	0.362	0.363	0.364	0.364	0.365	0.365	0.365	0.366	0.366	0.366	0.366	0.367	0.368	0.368	0.367	0.368	0.368	0.368	0.368	0.368	0.369	0.368	0.368	0.369	0.369	0.369
G12	Sample X46	0.071	0.062	0.062	0.089	0.135	0.186	0.232	0.269	0.299	0.321	0.337	0.347	0.354	0.36	0.363	0.366	0.368	0.369	0.371	0.371	0.372	0.373	0.374	0.374	0.375	0.376	0.376	0.376	0.376	0.377	0.377	0.376	0.377	0.378	0.378	0.378	0.378	0.378	0.378	0.378	0.378	0.378	0.378	0.379	0.378	0.379	0.379	0.379
H12	Sample X46	0.062	0.061	0.064	0.093	0.135	0.186	0.23	0.268	0.298	0.323	0.341	0.355	0.364	0.37	0.375	0.378	0.381	0.382	0.385	0.386	0.387	0.388	0.389	0.389	0.39	0.39	0.392	0.391	0.392	0.392	0.393	0.393	0.392	0.394	0.395	0.394	0.394	0.394	0.395	0.395	0.395	0.395	0.395	0.396	0.395	0.396	0.396	0.396
I12	Sample X47	0.072	0.082	0.162	0.246	0.297	0.322	0.334	0.339	0.343	0.344	0.346	0.347	0.348	0.349	0.35	0.352	0.352	0.353	0.354	0.355	0.354	0.355	0.356	0.356	0.356	0.356	0.357	0.357	0.358	0.358	0.358	0.358	0.358	0.358	0.36	0.359	0.359	0.358	0.359	0.359	0.359	0.36	0.36	0.359	0.359	0.359	0.36	0.36
J12	Sample X47	0.057	0.056	0.086	0.152	0.218	0.266	0.301	0.323	0.338	0.347	0.352	0.354	0.357	0.359	0.361	0.362	0.363	0.363	0.364	0.364	0.365	0.366	0.366	0.367	0.367	0.367	0.368	0.368	0.368	0.369	0.369	0.369	0.368	0.369	0.371	0.37	0.37	0.37	0.371	0.371	0.371	0.371	0.371	0.371	0.371	0.371	0.373	0.371
K12	Sample X47	0.06	0.071	0.148	0.226	0.278	0.309	0.327	0.336	0.342	0.345	0.347	0.349	0.351	0.352	0.353	0.354	0.355	0.356	0.356	0.357	0.357	0.358	0.358	0.358	0.359	0.359	0.36	0.36	0.36	0.36	0.36	0.361	0.36	0.361	0.361	0.362	0.361	0.362	0.361	0.362	0.361	0.361	0.362	0.362	0.362	0.362	0.362	0.363
L12	Sample X47	0.058	0.065	0.117	0.175	0.219	0.252	0.278	0.299	0.317	0.332	0.343	0.352	0.358	0.365	0.369	0.372	0.375	0.377	0.379	0.38	0.381	0.383	0.383	0.384	0.385	0.385	0.386	0.386	0.387	0.388	0.388	0.389	0.388	0.389	0.39	0.39	0.39	0.39	0.391	0.391	0.391	0.391	0.391	0.391	0.39	0.392	0.393	0.392
M12	Sample X48	0.056	0.147	0.251	0.298	0.318	0.326	0.33	0.332	0.334	0.336	0.331	0.333	0.333	0.333	0.335	0.335	0.336	0.336	0.338	0.338	0.338	0.339	0.339	0.338	0.34	0.34	0.34	0.341	0.341	0.34	0.34	0.341	0.341	0.341	0.342	0.342	0.342	0.342	0.342	0.342	0.342	0.342	0.342	0.342	0.341	0.342	0.343	0.342
N12	Sample X48	0.055	0.137	0.227	0.273	0.297	0.307	0.312	0.315	0.318	0.32	0.321	0.323	0.324	0.325	0.326	0.326	0.328	0.328	0.329	0.329	0.329	0.331	0.33	0.331	0.332	0.331	0.332	0.332	0.333	0.334	0.333	0.334	0.333	0.335	0.335	0.334	0.335	0.334	0.335	0.335	0.335	0.336	0.336	0.336	0.335	0.336	0.336	0.336
O12	Sample X48	0.057	0.112	0.239	0.294	0.311	0.316	0.32	0.321	0.323	0.324	0.326	0.326	0.327	0.327	0.33	0.329	0.33	0.33	0.331	0.331	0.332	0.333	0.332	0.332	0.334	0.333	0.334	0.333	0.334	0.334	0.334	0.334	0.335	0.336	0.335	0.335	0.335	0.334	0.335	0.335	0.336	0.335	0.336	0.336	0.335	0.336	0.336	0.336
P12	Sample X48	0.055	0.121	0.241	0.296	0.32	0.328	0.332	0.334	0.336	0.338	0.339	0.341	0.341	0.341	0.344	0.343	0.345	0.345	0.346	0.346	0.346	0.348	0.348	0.348	0.349	0.348	0.348	0.348	0.349	0.349	0.349	0.349	0.349	0.349	0.35	0.35	0.35	0.349	0.35	0.35	0.35	0.35	0.351	0.35	0.35	0.35	0.35	0.35
A13	Sample X49	0.111	0.104	0.101	0.115	0.14	0.172	0.211	0.246	0.279	0.309	0.333	0.352	0.369	0.383	0.394	0.401	0.406	0.411	0.415	0.417	0.418	0.421	0.42	0.421	0.422	0.422	0.422	0.422	0.422	0.423	0.422	0.422	0.421	0.421	0.422	0.422	0.421	0.42	0.421	0.42	0.42	0.419	0.42	0.418	0.418	0.417	0.418	0.417
B13	Sample X49	0.07	0.071	0.076	0.096	0.125	0.158	0.192	0.224	0.252	0.278	0.3	0.319	0.333	0.347	0.358	0.365	0.372	0.376	0.381	0.384	0.386	0.387	0.388	0.388	0.39	0.39	0.392	0.391	0.392	0.393	0.392	0.393	0.392	0.393	0.393	0.393	0.392	0.392	0.393	0.393	0.392	0.392	0.393	0.392	0.392	0.392	0.393	0.392
C13	Sample X49	0.071	0.071	0.083	0.113	0.152	0.189	0.225	0.258	0.285	0.309	0.33	0.348	0.364	0.378	0.389	0.397	0.406	0.41	0.416	0.419	0.42	0.424	0.424	0.426	0.427	0.429	0.429	0.429	0.43	0.431	0.431	0.431	0.431	0.432	0.432	0.433	0.432	0.432	0.432	0.433	0.432	0.432	0.432	0.433	0.432	0.432	0.433	0.433
D13	Sample X49	0.066	0.066	0.071	0.093	0.124	0.159	0.193	0.225	0.253	0.276	0.297	0.315	0.331	0.343	0.355	0.363	0.369	0.374	0.38	0.382	0.384	0.387	0.388	0.389	0.391	0.39	0.392	0.392	0.393	0.394	0.394	0.394	0.394	0.394	0.395	0.395	0.395	0.396	0.396	0.397	0.396	0.396	0.397	0.397	0.397	0.397	0.397	0.396
E13	Sample X50	0.064	0.098	0.196	0.27	0.311	0.329	0.338	0.342	0.345	0.348	0.349	0.352	0.353	0.353	0.356	0.355	0.357	0.357	0.359	0.359	0.36	0.36	0.36	0.36	0.362	0.362	0.362	0.363	0.362	0.363	0.363	0.364	0.363	0.365	0.365	0.365	0.364	0.364	0.365	0.365	0.365	0.366	0.365	0.366	0.366	0.366	0.366	0.365
F13	Sample X50	0.066	0.07	0.12	0.189	0.248	0.287	0.313	0.329	0.34	0.347	0.351	0.354	0.356	0.355	0.358	0.359	0.36	0.362	0.362	0.363	0.364	0.365	0.365	0.366	0.367	0.366	0.368	0.368	0.368	0.369	0.369	0.37	0.369	0.37	0.371	0.371	0.37	0.371	0.371	0.371	0.372	0.371	0.372	0.372	0.371	0.372	0.372	0.372
G13	Sample X50	0.084	0.09	0.14	0.214	0.274	0.314	0.342	0.359	0.37	0.377	0.38	0.384	0.386	0.386	0.388	0.39	0.39	0.391	0.391	0.392	0.393	0.393	0.393	0.393	0.395	0.395	0.395	0.395	0.395	0.396	0.396	0.396	0.396	0.396	0.397	0.397	0.396	0.396	0.397	0.397	0.396	0.397	0.397	0.397	0.396	0.397	0.397	0.397
H13	Sample X50	0.076	0.076	0.121	0.19	0.253	0.294	0.322	0.341	0.352	0.36	0.364	0.367	0.369	0.37	0.371	0.372	0.374	0.374	0.375	0.376	0.376	0.377	0.378	0.378	0.38	0.379	0.379	0.38	0.38	0.38	0.381	0.381	0.38	0.381	0.382	0.382	0.381	0.382	0.382	0.382	0.382	0.382	0.382	0.382	0.382	0.382	0.382	0.382
I13	Sample X51	0.066	0.162	0.283	0.313	0.32	0.324	0.326	0.327	0.33	0.332	0.332	0.333	0.334	0.335	0.337	0.337	0.337	0.337	0.339	0.339	0.339	0.34	0.34	0.34	0.342	0.341	0.341	0.341	0.341	0.342	0.342	0.342	0.342	0.342	0.344	0.344	0.344	0.344	0.344	0.344	0.344	0.344	0.344	0.344	0.343	0.345	0.345	0.345
J13	Sample X51	0.084	0.178	0.291	0.32	0.327	0.33	0.333	0.335	0.336	0.338	0.339	0.34	0.341	0.341	0.343	0.343	0.344	0.345	0.346	0.346	0.346	0.347	0.347	0.347	0.348	0.348	0.349	0.348	0.348	0.35	0.349	0.349	0.349	0.349	0.35	0.35	0.35	0.349	0.35	0.35	0.35	0.35	0.35	0.349	0.349	0.35	0.351	0.35
K13	Sample X51	0.078	0.186	0.29	0.322	0.33	0.334	0.337	0.339	0.341	0.343	0.344	0.344	0.346	0.347	0.348	0.348	0.349	0.35	0.35	0.35	0.351	0.351	0.351	0.351	0.354	0.352	0.353	0.352	0.352	0.353	0.352	0.353	0.352	0.353	0.353	0.354	0.353	0.352	0.354	0.354	0.353	0.354	0.354	0.354	0.353	0.353	0.353	0.353
L13	Sample X51	0.084	0.158	0.265	0.314	0.331	0.338	0.342	0.344	0.346	0.348	0.349	0.351	0.353	0.353	0.354	0.356	0.357	0.357	0.358	0.36	0.36	0.36	0.36	0.362	0.362	0.362	0.363	0.363	0.364	0.364	0.364	0.365	0.364	0.365	0.366	0.366	0.364	0.365	0.366	0.366	0.366	0.365	0.365	0.366	0.365	0.367	0.366	0.366
M13	Sample X52	0.096	0.271	0.289	0.293	0.298	0.299	0.3	0.303	0.304	0.305	0.306	0.307	0.307	0.308	0.309	0.309	0.31	0.31	0.311	0.31	0.311	0.311	0.311	0.312	0.314	0.313	0.314	0.313	0.314	0.313	0.314	0.315	0.314	0.315	0.315	0.315	0.315	0.315	0.316	0.315	0.315	0.316	0.316	0.315	0.315	0.316	0.316	0.316
N13	Sample X52	0.09	0.242	0.29	0.301	0.305	0.308	0.311	0.313	0.314	0.317	0.318	0.319	0.32	0.321	0.323	0.325	0.326	0.326	0.326	0.327	0.328	0.329	0.33	0.33	0.331	0.332	0.332	0.333	0.333	0.334	0.333	0.334	0.334	0.335	0.337	0.336	0.336	0.336	0.336	0.338	0.338	0.338	0.338	0.339	0.338	0.339	0.339	0.338
O13	Sample X52	0.116	0.304	0.314	0.319	0.321	0.322	0.325	0.326	0.327	0.328	0.327	0.328	0.328	0.329	0.329	0.329	0.329	0.329	0.329	0.329	0.329	0.329	0.329	0.328	0.329	0.329	0.328	0.329	0.328	0.328	0.328	0.328	0.326	0.328	0.328	0.328	0.327	0.327	0.327	0.327	0.326	0.327	0.326	0.325	0.325	0.326	0.326	0.325
P13	Sample X52	0.088	0.239	0.292	0.304	0.309	0.311	0.314	0.316	0.317	0.319	0.32	0.323	0.322	0.324	0.325	0.325	0.328	0.327	0.328	0.33	0.329	0.33	0.33	0.331	0.331	0.331	0.332	0.333	0.334	0.335	0.334	0.336	0.335	0.337	0.338	0.337	0.336	0.337	0.338	0.338	0.338	0.338	0.337	0.338	0.338	0.339	0.339	0.339
A14	Sample X53	0.066	0.066	0.065	0.065	0.066	0.068	0.075	0.084	0.098	0.115	0.136	0.161	0.185	0.209	0.235	0.258	0.282	0.303	0.324	0.341	0.356	0.368	0.377	0.384	0.392	0.396	0.4	0.402	0.404	0.407	0.408	0.409	0.411	0.411	0.412	0.413	0.413	0.413	0.413	0.414	0.415	0.416	0.416	0.416	0.416	0.416	0.416	0.416
B14	Sample X53	0.073	0.072	0.072	0.072	0.072	0.075	0.082	0.088	0.099	0.115	0.129	0.146	0.163	0.182	0.202	0.224	0.244	0.264	0.285	0.305	0.324	0.34	0.355	0.367	0.378	0.385	0.391	0.396	0.399	0.402	0.405	0.406	0.407	0.409	0.411	0.412	0.412	0.413	0.414	0.414	0.415	0.416	0.416	0.417	0.417	0.417	0.418	0.417
C14	Sample X53	0.071	0.07	0.07	0.07	0.071	0.075	0.083	0.094	0.107	0.123	0.14	0.16	0.182	0.205	0.228	0.25	0.273	0.294	0.316	0.335	0.352	0.367	0.38	0.391	0.401	0.408	0.414	0.419	0.423	0.426	0.429	0.43	0.432	0.434	0.435	0.436	0.436	0.437	0.438	0.439	0.439	0.44	0.439	0.439	0.44	0.44	0.441	0.441
D14	Sample X53	0.069	0.069	0.068	0.068	0.069	0.072	0.078	0.079	0.092	0.1	0.109	0.12	0.132	0.145	0.158	0.173	0.187	0.202	0.219	0.236	0.251	0.268	0.284	0.3	0.316	0.33	0.344	0.357	0.368	0.379	0.387	0.394	0.4	0.406	0.411	0.414	0.416	0.42	0.421	0.423	0.424	0.425	0.426	0.428	0.428	0.429	0.43	0.431
E14	Sample X54	0.057	0.058	0.058	0.059	0.071	0.088	0.109	0.128	0.15	0.175	0.199	0.225	0.249	0.272	0.294	0.313	0.332	0.345	0.36	0.37	0.379	0.387	0.393	0.397	0.402	0.404	0.407	0.409	0.411	0.412	0.413	0.413	0.414	0.415	0.417	0.416	0.417	0.416	0.418	0.419	0.418	0.419	0.419	0.42	0.419	0.42	0.42	0.42
F14	Sample X54	0.057	0.057	0.057	0.057	0.064	0.076	0.096	0.106	0.122	0.142	0.164	0.19	0.215	0.24	0.266	0.289	0.311	0.329	0.345	0.358	0.368	0.377	0.384	0.389	0.394	0.397	0.4	0.402	0.404	0.406	0.407	0.408	0.409	0.411	0.412	0.413	0.412	0.413	0.414	0.415	0.415	0.416	0.415	0.416	0.416	0.416	0.417	0.417
G14	Sample X54	0.073	0.073	0.072	0.071	0.079	0.09	0.109	0.133	0.16	0.19	0.218	0.245	0.272	0.294	0.315	0.333	0.348	0.36	0.369	0.376	0.382	0.386	0.388	0.391	0.394	0.395	0.396	0.397	0.398	0.399	0.399	0.4	0.398	0.399	0.4	0.4	0.4	0.401	0.401	0.4	0.401	0.402	0.401	0.402	0.401	0.402	0.402	0.402
H14	Sample X54	0.094	0.092	0.092	0.092	0.097	0.107	0.12	0.135	0.154	0.172	0.194	0.218	0.241	0.263	0.286	0.309	0.329	0.346	0.364	0.379	0.392	0.403	0.412	0.42	0.427	0.431	0.436	0.439	0.442	0.445	0.448	0.448	0.448	0.45	0.452	0.452	0.452	0.453	0.454	0.453	0.453	0.455	0.454	0.454	0.454	0.455	0.455	0.456
I14	Sample X55	0.063	0.064	0.065	0.078	0.1	0.124	0.151	0.18	0.206	0.23	0.251	0.272	0.289	0.304	0.32	0.332	0.343	0.353	0.363	0.37	0.377	0.382	0.386	0.391	0.396	0.397	0.4	0.403	0.404	0.407	0.408	0.409	0.41	0.411	0.412	0.413	0.413	0.414	0.414	0.415	0.415	0.415	0.416	0.416	0.417	0.418	0.418	0.419
J14	Sample X55	0.074	0.074	0.073	0.082	0.089	0.105	0.126	0.151	0.176	0.2	0.222	0.244	0.264	0.282	0.297	0.312	0.325	0.336	0.346	0.354	0.361	0.367	0.373	0.377	0.381	0.382	0.386	0.388	0.388	0.39	0.392	0.392	0.392	0.393	0.394	0.394	0.394	0.394	0.394	0.394	0.394	0.395	0.395	0.394	0.395	0.395	0.396	0.396
K14	Sample X55	0.06	0.06	0.06	0.071	0.09	0.115	0.138	0.16	0.185	0.209	0.232	0.252	0.27	0.288	0.306	0.32	0.334	0.346	0.357	0.366	0.374	0.382	0.387	0.391	0.395	0.398	0.4	0.402	0.404	0.406	0.407	0.408	0.408	0.41	0.412	0.412	0.412	0.413	0.414	0.413	0.415	0.415	0.415	0.415	0.415	0.416	0.416	0.417
L14	Sample X55	0.078	0.078	0.079	0.089	0.1	0.118	0.14	0.162	0.185	0.208	0.228	0.248	0.265	0.281	0.296	0.31	0.323	0.336	0.348	0.357	0.366	0.375	0.382	0.388	0.394	0.398	0.403	0.407	0.41	0.412	0.415	0.416	0.417	0.419	0.421	0.422	0.421	0.423	0.423	0.424	0.424	0.425	0.425	0.426	0.427	0.426	0.428	0.428
M14	Sample X56	0.101	0.104	0.127	0.17	0.218	0.265	0.302	0.331	0.354	0.371	0.383	0.393	0.4	0.404	0.408	0.411	0.412	0.414	0.416	0.417	0.416	0.418	0.418	0.419	0.42	0.419	0.42	0.42	0.419	0.419	0.42	0.419	0.418	0.419	0.42	0.42	0.418	0.419	0.42	0.418	0.418	0.419	0.418	0.418	0.418	0.418	0.418	0.42
N14	Sample X56	0.068	0.068	0.081	0.11	0.146	0.182	0.217	0.246	0.271	0.291	0.309	0.325	0.34	0.351	0.361	0.37	0.377	0.383	0.388	0.391	0.393	0.397	0.4	0.4	0.403	0.404	0.405	0.406	0.407	0.408	0.409	0.409	0.408	0.409	0.411	0.411	0.412	0.412	0.412	0.412	0.412	0.413	0.413	0.414	0.414	0.414	0.415	0.415
O14	Sample X56	0.087	0.087	0.102	0.144	0.193	0.238	0.277	0.307	0.33	0.345	0.356	0.363	0.368	0.37	0.372	0.374	0.375	0.375	0.376	0.376	0.376	0.377	0.377	0.377	0.379	0.378	0.377	0.377	0.378	0.378	0.377	0.376	0.375	0.376	0.378	0.377	0.376	0.377	0.376	0.376	0.376	0.376	0.375	0.375	0.375	0.376	0.376	0.376
P14	Sample X56	0.095	0.096	0.108	0.135	0.171	0.206	0.239	0.271	0.297	0.322	0.341	0.36	0.373	0.387	0.4	0.408	0.417	0.42	0.426	0.431	0.433	0.436	0.437	0.439	0.442	0.441	0.442	0.443	0.443	0.442	0.444	0.443	0.443	0.444	0.445	0.444	0.442	0.444	0.443	0.444	0.444	0.444	0.444	0.443	0.442	0.443	0.443	0.443
A15	Sample X57	0.076	0.074	0.073	0.072	0.073	0.073	0.078	0.086	0.099	0.115	0.136	0.159	0.184	0.209	0.235	0.259	0.281	0.303	0.322	0.339	0.353	0.366	0.376	0.384	0.391	0.396	0.4	0.403	0.406	0.408	0.409	0.411	0.411	0.413	0.413	0.414	0.414	0.414	0.416	0.415	0.415	0.416	0.415	0.415	0.415	0.416	0.416	0.415
B15	Sample X57	0.072	0.071	0.07	0.069	0.071	0.077	0.09	0.108	0.123	0.143	0.162	0.183	0.203	0.225	0.249	0.27	0.29	0.309	0.328	0.344	0.357	0.369	0.379	0.387	0.394	0.398	0.403	0.406	0.409	0.41	0.412	0.413	0.414	0.415	0.416	0.417	0.416	0.418	0.418	0.418	0.418	0.418	0.418	0.419	0.418	0.418	0.419	0.42
C15	Sample X57	0.112	0.111	0.11	0.109	0.11	0.111	0.101	0.11	0.125	0.145	0.169	0.199	0.232	0.268	0.303	0.333	0.359	0.378	0.396	0.407	0.416	0.422	0.427	0.43	0.435	0.435	0.436	0.439	0.441	0.441	0.442	0.441	0.442	0.444	0.445	0.445	0.444	0.444	0.445	0.446	0.444	0.446	0.445	0.444	0.445	0.446	0.445	0.446
D15	Sample X57	0.062	0.062	0.062	0.062	0.062	0.064	0.07	0.081	0.087	0.1	0.112	0.125	0.137	0.149	0.164	0.178	0.192	0.209	0.225	0.241	0.257	0.274	0.29	0.306	0.323	0.337	0.351	0.363	0.373	0.383	0.39	0.396	0.4	0.406	0.409	0.411	0.414	0.415	0.417	0.419	0.42	0.42	0.421	0.422	0.421	0.423	0.424	0.423
E15	Sample X58	0.065	0.064	0.064	0.064	0.066	0.074	0.083	0.107	0.117	0.129	0.145	0.166	0.187	0.208	0.23	0.251	0.27	0.29	0.308	0.324	0.339	0.353	0.364	0.373	0.383	0.388	0.394	0.398	0.402	0.406	0.408	0.41	0.412	0.413	0.415	0.415	0.416	0.417	0.418	0.418	0.419	0.419	0.42	0.421	0.419	0.42	0.421	0.42
F15	Sample X58	0.057	0.057	0.057	0.057	0.058	0.066	0.086	0.104	0.136	0.166	0.197	0.229	0.258	0.285	0.308	0.326	0.341	0.354	0.364	0.371	0.376	0.38	0.385	0.387	0.39	0.391	0.393	0.393	0.395	0.396	0.397	0.396	0.397	0.398	0.398	0.398	0.398	0.399	0.399	0.399	0.399	0.4	0.399	0.399	0.399	0.399	0.4	0.399
G15	Sample X58	0.077	0.076	0.075	0.075	0.076	0.082	0.092	0.107	0.123	0.145	0.17	0.197	0.222	0.247	0.273	0.296	0.318	0.339	0.357	0.371	0.381	0.392	0.4	0.405	0.41	0.413	0.416	0.417	0.42	0.421	0.422	0.422	0.423	0.424	0.424	0.424	0.425	0.425	0.426	0.425	0.425	0.426	0.425	0.426	0.426	0.426	0.426	0.426
H15	Sample X58	0.062	0.062	0.063	0.062	0.063	0.07	0.079	0.091	0.106	0.122	0.14	0.163	0.186	0.209	0.234	0.257	0.28	0.3	0.32	0.337	0.35	0.363	0.373	0.381	0.388	0.393	0.398	0.401	0.404	0.406	0.408	0.409	0.41	0.41	0.413	0.412	0.413	0.414	0.414	0.414	0.416	0.416	0.416	0.417	0.416	0.416	0.417	0.418
I15	Sample X59	0.059	0.059	0.058	0.06	0.073	0.09	0.11	0.135	0.16	0.186	0.211	0.236	0.258	0.279	0.3	0.319	0.336	0.349	0.363	0.373	0.382	0.39	0.395	0.4	0.404	0.407	0.41	0.412	0.414	0.416	0.417	0.418	0.419	0.419	0.42	0.421	0.421	0.421	0.421	0.422	0.422	0.422	0.422	0.423	0.422	0.422	0.423	0.423
J15	Sample X59	0.08	0.08	0.079	0.079	0.083	0.091	0.098	0.111	0.127	0.143	0.163	0.184	0.204	0.223	0.243	0.26	0.277	0.292	0.308	0.321	0.332	0.343	0.352	0.36	0.368	0.374	0.379	0.383	0.386	0.39	0.392	0.394	0.395	0.397	0.398	0.399	0.399	0.4	0.401	0.401	0.401	0.401	0.402	0.403	0.401	0.402	0.402	0.403
K15	Sample X59	0.06	0.06	0.06	0.061	0.072	0.088	0.104	0.12	0.141	0.163	0.186	0.208	0.231	0.253	0.274	0.294	0.313	0.329	0.344	0.355	0.365	0.374	0.38	0.386	0.391	0.394	0.399	0.4	0.403	0.404	0.405	0.407	0.407	0.409	0.411	0.41	0.411	0.412	0.412	0.413	0.413	0.413	0.413	0.414	0.414	0.415	0.415	0.416
L15	Sample X59	0.079	0.079	0.079	0.078	0.084	0.094	0.097	0.11	0.122	0.136	0.151	0.168	0.185	0.203	0.22	0.238	0.254	0.269	0.286	0.3	0.313	0.328	0.34	0.351	0.364	0.373	0.382	0.389	0.396	0.403	0.407	0.411	0.413	0.417	0.42	0.421	0.422	0.424	0.425	0.426	0.427	0.428	0.429	0.429	0.43	0.43	0.43	0.43
M15	Sample X60	0.086	0.084	0.085	0.092	0.111	0.137	0.168	0.198	0.228	0.257	0.284	0.309	0.33	0.348	0.364	0.376	0.386	0.394	0.401	0.407	0.409	0.412	0.415	0.416	0.418	0.419	0.419	0.421	0.42	0.421	0.422	0.422	0.421	0.421	0.422	0.421	0.422	0.422	0.422	0.422	0.422	0.422	0.422	0.422	0.421	0.422	0.422	0.422
N15	Sample X60	0.062	0.063	0.062	0.07	0.083	0.091	0.111	0.134	0.161	0.19	0.217	0.242	0.264	0.284	0.302	0.318	0.332	0.344	0.354	0.362	0.369	0.376	0.38	0.383	0.387	0.389	0.391	0.392	0.394	0.395	0.396	0.396	0.396	0.397	0.398	0.399	0.4	0.399	0.4	0.4	0.4	0.4	0.401	0.401	0.4	0.401	0.401	0.401
O15	Sample X60	0.072	0.071	0.071	0.078	0.094	0.118	0.145	0.173	0.201	0.228	0.253	0.277	0.296	0.314	0.33	0.343	0.353	0.362	0.37	0.374	0.378	0.382	0.384	0.385	0.388	0.389	0.39	0.391	0.391	0.394	0.393	0.393	0.392	0.394	0.394	0.394	0.394	0.394	0.394	0.394	0.396	0.395	0.395	0.396	0.394	0.394	0.395	0.395
P15	Sample X60	0.092	0.093	0.092	0.097	0.106	0.114	0.128	0.141	0.159	0.176	0.195	0.215	0.232	0.248	0.267	0.282	0.297	0.312	0.326	0.338	0.347	0.358	0.367	0.374	0.38	0.386	0.392	0.395	0.398	0.402	0.403	0.404	0.406	0.407	0.409	0.409	0.411	0.41	0.411	0.41	0.412	0.411	0.411	0.412	0.41	0.41	0.41	0.41
A16	Sample X61	0.077	0.077	0.076	0.076	0.084	0.094	0.103	0.118	0.138	0.159	0.18	0.202	0.222	0.24	0.258	0.272	0.286	0.298	0.307	0.315	0.322	0.33	0.336	0.34	0.346	0.349	0.353	0.356	0.358	0.362	0.364	0.366	0.367	0.37	0.371	0.372	0.372	0.374	0.376	0.377	0.378	0.378	0.379	0.379	0.38	0.381	0.381	0.382
B16	Sample X61	0.067	0.067	0.066	0.066	0.07	0.075	0.083	0.093	0.104	0.117	0.13	0.146	0.16	0.175	0.189	0.203	0.216	0.228	0.24	0.251	0.262	0.272	0.282	0.291	0.3	0.308	0.315	0.322	0.328	0.333	0.342	0.347	0.35	0.355	0.359	0.362	0.364	0.367	0.369	0.371	0.374	0.375	0.376	0.378	0.379	0.381	0.382	0.383
C16	Sample X61	0.069	0.07	0.069	0.07	0.081	0.094	0.107	0.123	0.138	0.154	0.17	0.184	0.198	0.211	0.223	0.235	0.244	0.254	0.264	0.272	0.28	0.288	0.293	0.299	0.306	0.311	0.316	0.32	0.325	0.328	0.332	0.334	0.337	0.34	0.343	0.345	0.346	0.348	0.35	0.353	0.354	0.355	0.357	0.358	0.359	0.36	0.362	0.363
D16	Sample X61	0.065	0.065	0.064	0.066	0.073	0.08	0.085	0.093	0.103	0.115	0.126	0.141	0.153	0.165	0.176	0.188	0.198	0.208	0.218	0.227	0.236	0.244	0.252	0.26	0.267	0.273	0.279	0.286	0.291	0.297	0.301	0.305	0.308	0.313	0.316	0.319	0.321	0.324	0.327	0.328	0.33	0.332	0.334	0.335	0.336	0.338	0.34	0.34
E16	Sample X62	0.065	0.065	0.074	0.092	0.117	0.139	0.163	0.188	0.21	0.23	0.25	0.268	0.284	0.299	0.314	0.326	0.337	0.346	0.355	0.362	0.368	0.374	0.379	0.383	0.387	0.39	0.393	0.396	0.399	0.402	0.403	0.404	0.406	0.408	0.41	0.411	0.412	0.414	0.415	0.417	0.416	0.418	0.418	0.419	0.418	0.42	0.421	0.421
F16	Sample X62	0.057	0.058	0.069	0.09	0.116	0.142	0.168	0.192	0.211	0.228	0.245	0.258	0.271	0.281	0.292	0.301	0.308	0.316	0.322	0.325	0.33	0.335	0.339	0.342	0.346	0.348	0.351	0.354	0.356	0.359	0.36	0.361	0.362	0.364	0.366	0.367	0.368	0.369	0.37	0.371	0.372	0.373	0.373	0.373	0.373	0.374	0.375	0.375
G16	Sample X62	0.06	0.06	0.062	0.075	0.097	0.121	0.15	0.183	0.215	0.245	0.273	0.295	0.313	0.328	0.341	0.35	0.358	0.363	0.37	0.373	0.377	0.38	0.382	0.385	0.388	0.389	0.39	0.391	0.393	0.394	0.395	0.395	0.397	0.397	0.398	0.398	0.399	0.399	0.4	0.401	0.401	0.402	0.402	0.402	0.401	0.402	0.404	0.403
H16	Sample X62	0.066	0.066	0.074	0.092	0.115	0.134	0.155	0.176	0.196	0.213	0.229	0.243	0.255	0.268	0.278	0.288	0.296	0.305	0.313	0.32	0.326	0.332	0.336	0.34	0.346	0.349	0.353	0.356	0.36	0.362	0.365	0.368	0.371	0.373	0.375	0.377	0.378	0.38	0.38	0.382	0.383	0.384	0.385	0.386	0.388	0.389	0.391	0.391
I16	Sample X63	0.064	0.074	0.108	0.153	0.195	0.229	0.256	0.278	0.294	0.309	0.32	0.33	0.338	0.343	0.35	0.354	0.357	0.362	0.365	0.367	0.369	0.372	0.373	0.374	0.377	0.378	0.378	0.379	0.381	0.382	0.383	0.384	0.384	0.385	0.387	0.387	0.387	0.387	0.389	0.388	0.389	0.389	0.389	0.39	0.39	0.39	0.391	0.391
J16	Sample X63	0.068	0.076	0.104	0.146	0.187	0.219	0.245	0.266	0.284	0.298	0.309	0.317	0.325	0.331	0.338	0.342	0.346	0.35	0.354	0.356	0.358	0.361	0.363	0.364	0.367	0.368	0.369	0.37	0.372	0.373	0.374	0.374	0.375	0.376	0.377	0.378	0.378	0.378	0.379	0.38	0.38	0.381	0.382	0.382	0.382	0.383	0.384	0.384
K16	Sample X63	0.076	0.087	0.124	0.169	0.211	0.243	0.268	0.289	0.305	0.317	0.328	0.337	0.344	0.352	0.356	0.361	0.365	0.368	0.371	0.373	0.376	0.379	0.38	0.381	0.385	0.385	0.386	0.387	0.388	0.389	0.388	0.39	0.391	0.392	0.391	0.394	0.393	0.394	0.394	0.395	0.395	0.396	0.395	0.396	0.395	0.396	0.396	0.396
L16	Sample X63	0.055	0.066	0.095	0.13	0.169	0.202	0.229	0.252	0.271	0.288	0.3	0.311	0.32	0.328	0.335	0.34	0.345	0.349	0.352	0.356	0.357	0.36	0.361	0.364	0.366	0.366	0.368	0.369	0.37	0.371	0.371	0.372	0.372	0.373	0.375	0.375	0.375	0.376	0.377	0.378	0.378	0.379	0.379	0.38	0.38	0.38	0.381	0.38
M16	Sample X64	0.097	0.131	0.203	0.263	0.307	0.335	0.353	0.367	0.376	0.382	0.386	0.39	0.39	0.394	0.397	0.397	0.399	0.401	0.402	0.402	0.404	0.405	0.404	0.404	0.398	0.398	0.397	0.397	0.399	0.4	0.399	0.399	0.4	0.4	0.4	0.401	0.4	0.4	0.4	0.4	0.4	0.4	0.4	0.401	0.398	0.399	0.4	0.399
N16	Sample X64	0.062	0.086	0.132	0.186	0.232	0.266	0.291	0.309	0.321	0.331	0.338	0.344	0.347	0.351	0.354	0.355	0.358	0.36	0.362	0.363	0.364	0.365	0.366	0.367	0.368	0.368	0.369	0.37	0.371	0.371	0.372	0.373	0.373	0.374	0.375	0.375	0.375	0.376	0.376	0.376	0.377	0.377	0.379	0.379	0.379	0.38	0.381	0.38
O16	Sample X64	0.057	0.087	0.156	0.214	0.256	0.281	0.299	0.309	0.317	0.322	0.326	0.328	0.33	0.331	0.334	0.334	0.334	0.335	0.337	0.338	0.337	0.338	0.338	0.339	0.34	0.339	0.34	0.341	0.341	0.341	0.342	0.342	0.341	0.342	0.343	0.342	0.343	0.344	0.344	0.344	0.343	0.344	0.344	0.344	0.344	0.344	0.344	0.344
P16	Sample X64	0.087	0.109	0.164	0.22	0.265	0.296	0.319	0.336	0.348	0.356	0.362	0.367	0.371	0.373	0.376	0.376	0.379	0.38	0.381	0.382	0.382	0.382	0.384	0.383	0.384	0.384	0.385	0.384	0.384	0.386	0.386	0.385	0.386	0.387	0.386	0.386	0.386	0.386	0.385	0.386	0.386	0.385	0.386	0.385	0.384	0.385	0.385	0.385
A17	Sample X65	0.075	0.095	0.162	0.232	0.281	0.311	0.331	0.343	0.349	0.353	0.356	0.358	0.359	0.36	0.361	0.363	0.364	0.364	0.365	0.365	0.366	0.366	0.366	0.366	0.367	0.367	0.367	0.368	0.368	0.368	0.368	0.367	0.367	0.368	0.369	0.368	0.368	0.367	0.367	0.367	0.367	0.366	0.367	0.366	0.366	0.367	0.367	0.367
B17	Sample X65	0.098	0.118	0.186	0.254	0.303	0.335	0.353	0.364	0.37	0.372	0.375	0.376	0.377	0.377	0.378	0.378	0.378	0.378	0.379	0.378	0.378	0.377	0.378	0.377	0.377	0.376	0.377	0.376	0.376	0.376	0.376	0.375	0.374	0.372	0.373	0.372	0.371	0.371	0.371	0.371	0.37	0.37	0.369	0.369	0.368	0.368	0.368	0.368
C17	Sample X65	0.087	0.126	0.204	0.268	0.309	0.334	0.347	0.356	0.359	0.362	0.364	0.366	0.366	0.367	0.369	0.369	0.369	0.37	0.371	0.371	0.37	0.37	0.37	0.371	0.371	0.371	0.371	0.371	0.371	0.372	0.37	0.37	0.37	0.371	0.371	0.37	0.37	0.37	0.37	0.371	0.37	0.37	0.369	0.369	0.369	0.369	0.369	0.369
D17	Sample X65	0.101	0.117	0.19	0.262	0.313	0.341	0.356	0.363	0.367	0.37	0.371	0.372	0.373	0.373	0.374	0.374	0.374	0.374	0.375	0.374	0.374	0.375	0.374	0.374	0.374	0.373	0.375	0.373	0.373	0.373	0.373	0.373	0.371	0.372	0.372	0.371	0.37	0.371	0.37	0.37	0.369	0.368	0.368	0.368	0.368	0.367	0.368	0.367
E17	Sample X66	0.064	0.127	0.222	0.28	0.31	0.321	0.327	0.33	0.333	0.334	0.336	0.337	0.338	0.339	0.342	0.342	0.343	0.344	0.345	0.346	0.346	0.347	0.348	0.347	0.348	0.348	0.349	0.349	0.35	0.35	0.35	0.35	0.35	0.351	0.351	0.351	0.351	0.351	0.352	0.352	0.352	0.352	0.353	0.353	0.352	0.353	0.353	0.353
F17	Sample X66	0.065	0.138	0.236	0.285	0.311	0.322	0.328	0.331	0.333	0.335	0.336	0.338	0.338	0.339	0.34	0.341	0.342	0.342	0.343	0.343	0.343	0.344	0.343	0.342	0.344	0.343	0.344	0.344	0.344	0.344	0.344	0.344	0.343	0.344	0.344	0.344	0.344	0.344	0.344	0.344	0.344	0.344	0.343	0.344	0.343	0.344	0.344	0.343
G17	Sample X66	0.073	0.154	0.257	0.304	0.322	0.327	0.33	0.332	0.334	0.335	0.336	0.338	0.338	0.338	0.339	0.339	0.34	0.34	0.341	0.341	0.342	0.342	0.341	0.341	0.343	0.342	0.342	0.343	0.343	0.343	0.342	0.343	0.342	0.342	0.343	0.342	0.341	0.341	0.343	0.342	0.342	0.341	0.342	0.342	0.341	0.341	0.342	0.34
H17	Sample X66	0.059	0.117	0.199	0.257	0.292	0.309	0.319	0.324	0.328	0.331	0.332	0.334	0.335	0.336	0.338	0.338	0.34	0.341	0.342	0.343	0.342	0.344	0.344	0.344	0.346	0.346	0.346	0.347	0.347	0.349	0.349	0.349	0.349	0.35	0.35	0.351	0.35	0.351	0.352	0.352	0.352	0.352	0.352	0.352	0.352	0.353	0.354	0.353
I17	Sample X67	0.09	0.26	0.302	0.31	0.314	0.316	0.313	0.317	0.318	0.32	0.321	0.323	0.323	0.325	0.326	0.326	0.328	0.328	0.328	0.328	0.329	0.329	0.329	0.329	0.33	0.331	0.33	0.331	0.331	0.331	0.331	0.331	0.331	0.331	0.332	0.332	0.331	0.331	0.332	0.333	0.332	0.332	0.332	0.332	0.331	0.333	0.332	0.332
J17	Sample X67	0.077	0.22	0.281	0.295	0.3	0.304	0.306	0.308	0.31	0.312	0.313	0.315	0.314	0.317	0.319	0.318	0.32	0.321	0.321	0.323	0.323	0.324	0.324	0.324	0.326	0.326	0.327	0.327	0.327	0.329	0.328	0.329	0.329	0.33	0.332	0.33	0.331	0.331	0.332	0.332	0.332	0.332	0.332	0.333	0.333	0.333	0.334	0.334
K17	Sample X67	0.094	0.252	0.299	0.306	0.312	0.313	0.316	0.317	0.318	0.32	0.32	0.321	0.322	0.322	0.323	0.324	0.324	0.325	0.325	0.326	0.326	0.326	0.326	0.325	0.327	0.327	0.327	0.327	0.328	0.328	0.328	0.328	0.327	0.328	0.33	0.329	0.329	0.329	0.329	0.328	0.328	0.328	0.328	0.328	0.327	0.328	0.328	0.328
L17	Sample X67	0.084	0.22	0.282	0.3	0.309	0.312	0.314	0.316	0.317	0.318	0.321	0.322	0.323	0.324	0.325	0.326	0.326	0.327	0.328	0.328	0.329	0.33	0.33	0.331	0.332	0.332	0.332	0.332	0.333	0.333	0.332	0.333	0.332	0.334	0.334	0.334	0.333	0.333	0.334	0.334	0.332	0.333	0.332	0.333	0.333	0.333	0.333	0.333
M17	Sample X68	0.144	0.283	0.293	0.297	0.3	0.301	0.303	0.305	0.305	0.306	0.307	0.308	0.307	0.309	0.309	0.31	0.309	0.309	0.31	0.31	0.311	0.311	0.31	0.31	0.312	0.311	0.311	0.31	0.311	0.312	0.311	0.31	0.31	0.31	0.311	0.311	0.31	0.31	0.31	0.31	0.309	0.31	0.31	0.309	0.309	0.309	0.31	0.309
N17	Sample X68	0.139	0.304	0.322	0.285	0.291	0.293	0.296	0.298	0.3	0.302	0.303	0.304	0.305	0.306	0.307	0.308	0.309	0.31	0.311	0.312	0.311	0.313	0.313	0.314	0.315	0.314	0.316	0.316	0.316	0.317	0.317	0.317	0.317	0.318	0.319	0.319	0.319	0.319	0.32	0.321	0.32	0.32	0.321	0.321	0.32	0.321	0.322	0.321
O17	Sample X68	0.142	0.279	0.297	0.302	0.305	0.306	0.308	0.308	0.309	0.311	0.312	0.311	0.312	0.313	0.313	0.314	0.314	0.314	0.315	0.315	0.315	0.315	0.315	0.314	0.317	0.316	0.316	0.317	0.317	0.316	0.316	0.316	0.316	0.316	0.316	0.316	0.315	0.315	0.316	0.316	0.315	0.314	0.316	0.315	0.314	0.315	0.315	0.314
P17	Sample X68	0.132	0.29	0.306	0.314	0.316	0.317	0.321	0.32	0.322	0.324	0.323	0.323	0.326	0.325	0.325	0.326	0.328	0.327	0.327	0.328	0.328	0.329	0.328	0.329	0.33	0.328	0.329	0.329	0.329	0.33	0.33	0.329	0.329	0.329	0.33	0.33	0.33	0.328	0.332	0.332	0.33	0.332	0.332	0.331	0.33	0.331	0.331	0.331
A18	Sample X69	0.08	0.197	0.288	0.315	0.324	0.327	0.329	0.331	0.333	0.335	0.335	0.336	0.338	0.338	0.338	0.34	0.34	0.34	0.341	0.341	0.342	0.342	0.342	0.342	0.343	0.343	0.343	0.343	0.344	0.343	0.344	0.343	0.343	0.343	0.344	0.344	0.343	0.344	0.344	0.345	0.343	0.344	0.344	0.343	0.343	0.343	0.344	0.343
B18	Sample X69	0.124	0.244	0.322	0.344	0.351	0.353	0.353	0.355	0.355	0.356	0.356	0.357	0.355	0.356	0.356	0.355	0.354	0.354	0.355	0.354	0.354	0.352	0.351	0.35	0.351	0.35	0.349	0.348	0.347	0.348	0.346	0.344	0.344	0.344	0.344	0.343	0.341	0.341	0.341	0.34	0.339	0.339	0.338	0.338	0.336	0.336	0.336	0.335
C18	Sample X69	0.108	0.241	0.304	0.321	0.327	0.329	0.331	0.332	0.333	0.334	0.335	0.335	0.336	0.336	0.337	0.337	0.337	0.336	0.338	0.338	0.337	0.338	0.338	0.337	0.338	0.338	0.338	0.338	0.338	0.338	0.338	0.337	0.337	0.338	0.339	0.338	0.338	0.338	0.337	0.338	0.338	0.338	0.337	0.337	0.335	0.337	0.337	0.337
D18	Sample X69	0.098	0.218	0.292	0.318	0.328	0.332	0.334	0.336	0.336	0.338	0.338	0.34	0.34	0.339	0.34	0.34	0.34	0.34	0.342	0.34	0.341	0.341	0.34	0.34	0.341	0.34	0.34	0.34	0.34	0.341	0.34	0.339	0.339	0.339	0.339	0.338	0.338	0.338	0.339	0.338	0.338	0.338	0.337	0.338	0.336	0.337	0.337	0.336
E18	Sample X70	0.116	0.266	0.294	0.299	0.303	0.305	0.307	0.309	0.309	0.311	0.312	0.313	0.312	0.313	0.314	0.314	0.315	0.315	0.316	0.316	0.316	0.316	0.316	0.316	0.316	0.316	0.316	0.316	0.316	0.316	0.316	0.315	0.315	0.315	0.316	0.316	0.316	0.316	0.316	0.316	0.316	0.315	0.315	0.315	0.315	0.315	0.315	0.314
F18	Sample X70	0.105	0.253	0.288	0.296	0.299	0.302	0.304	0.305	0.307	0.308	0.308	0.31	0.31	0.31	0.311	0.312	0.313	0.313	0.313	0.314	0.314	0.314	0.315	0.316	0.316	0.316	0.316	0.316	0.316	0.316	0.317	0.316	0.316	0.316	0.318	0.318	0.317	0.318	0.318	0.318	0.318	0.318	0.318	0.317	0.317	0.319	0.318	0.318
G18	Sample X70	0.133	0.269	0.293	0.299	0.302	0.304	0.306	0.307	0.309	0.31	0.31	0.311	0.312	0.312	0.313	0.314	0.314	0.314	0.315	0.315	0.316	0.315	0.315	0.316	0.316	0.316	0.317	0.316	0.317	0.317	0.316	0.317	0.316	0.316	0.316	0.317	0.317	0.316	0.317	0.317	0.317	0.316	0.316	0.316	0.316	0.316	0.316	0.317
H18	Sample X70	0.108	0.246	0.278	0.285	0.289	0.291	0.294	0.296	0.297	0.3	0.301	0.302	0.303	0.303	0.304	0.304	0.306	0.306	0.307	0.307	0.307	0.309	0.309	0.309	0.311	0.31	0.311	0.311	0.312	0.312	0.312	0.313	0.312	0.313	0.314	0.313	0.314	0.313	0.314	0.314	0.313	0.314	0.314	0.314	0.314	0.314	0.314	0.315
I18	Sample X71	0.159	0.27	0.28	0.284	0.287	0.289	0.29	0.292	0.293	0.295	0.296	0.296	0.296	0.297	0.298	0.299	0.299	0.299	0.3	0.301	0.301	0.301	0.301	0.302	0.304	0.302	0.303	0.303	0.304	0.304	0.304	0.304	0.303	0.304	0.306	0.304	0.305	0.305	0.305	0.305	0.305	0.305	0.305	0.305	0.304	0.305	0.305	0.305
J18	Sample X71	0.147	0.283	0.294	0.299	0.302	0.304	0.306	0.308	0.31	0.311	0.31	0.312	0.314	0.313	0.314	0.315	0.315	0.315	0.316	0.317	0.317	0.317	0.318	0.318	0.319	0.319	0.319	0.32	0.319	0.32	0.32	0.32	0.32	0.32	0.321	0.32	0.321	0.32	0.321	0.32	0.321	0.321	0.321	0.32	0.321	0.321	0.32	0.321
K18	Sample X71	0.144	0.268	0.28	0.284	0.288	0.29	0.292	0.293	0.294	0.297	0.297	0.298	0.299	0.299	0.3	0.3	0.301	0.301	0.302	0.303	0.303	0.303	0.303	0.304	0.305	0.304	0.305	0.306	0.306	0.306	0.306	0.307	0.306	0.307	0.307	0.307	0.307	0.307	0.307	0.308	0.307	0.308	0.308	0.307	0.307	0.308	0.308	0.307
L18	Sample X71	0.12	0.266	0.286	0.291	0.296	0.298	0.301	0.303	0.305	0.307	0.307	0.309	0.31	0.311	0.311	0.313	0.313	0.315	0.315	0.316	0.316	0.317	0.317	0.319	0.32	0.319	0.32	0.321	0.322	0.323	0.323	0.323	0.323	0.323	0.325	0.325	0.324	0.325	0.326	0.326	0.326	0.326	0.327	0.327	0.326	0.328	0.328	0.328
M18	Sample X72	0.16	0.263	0.271	0.275	0.279	0.281	0.284	0.284	0.286	0.288	0.288	0.29	0.29	0.292	0.292	0.293	0.293	0.294	0.296	0.296	0.297	0.296	0.296	0.298	0.298	0.298	0.299	0.299	0.3	0.3	0.301	0.302	0.302	0.302	0.303	0.303	0.302	0.303	0.304	0.303	0.304	0.304	0.304	0.304	0.304	0.305	0.305	0.305
N18	Sample X72	0.159	0.265	0.275	0.28	0.283	0.286	0.288	0.29	0.292	0.294	0.295	0.297	0.297	0.298	0.3	0.301	0.302	0.302	0.304	0.305	0.305	0.306	0.306	0.307	0.308	0.308	0.309	0.31	0.31	0.31	0.312	0.312	0.313	0.314	0.315	0.314	0.314	0.314	0.315	0.315	0.316	0.316	0.316	0.316	0.316	0.316	0.317	0.317
O18	Sample X72	0.19	0.263	0.269	0.272	0.275	0.277	0.279	0.28	0.281	0.282	0.283	0.283	0.284	0.284	0.284	0.285	0.285	0.285	0.287	0.287	0.287	0.288	0.288	0.288	0.289	0.288	0.289	0.289	0.29	0.29	0.29	0.29	0.29	0.29	0.291	0.291	0.29	0.29	0.29	0.291	0.291	0.29	0.29	0.29	0.291	0.29	0.291	0.29
P18	Sample X72	0.167	0.276	0.285	0.289	0.294	0.295	0.298	0.299	0.301	0.303	0.303	0.304	0.305	0.306	0.308	0.308	0.308	0.308	0.31	0.311	0.311	0.312	0.312	0.313	0.314	0.313	0.314	0.315	0.315	0.315	0.316	0.316	0.316	0.315	0.317	0.316	0.316	0.316	0.317	0.316	0.317	0.316	0.316	0.316	0.316	0.316	0.317	0.315
A19	Sample X73	0.213	0.248	0.252	0.255	0.259	0.26	0.261	0.263	0.264	0.265	0.266	0.266	0.267	0.268	0.269	0.269	0.27	0.27	0.272	0.272	0.271	0.273	0.272	0.272	0.274	0.274	0.274	0.274	0.275	0.275	0.276	0.275	0.276	0.275	0.277	0.277	0.276	0.276	0.277	0.277	0.277	0.277	0.278	0.277	0.277	0.278	0.278	0.278
B19	Sample X73	0.222	0.246	0.25	0.252	0.256	0.256	0.258	0.26	0.26	0.262	0.262	0.263	0.263	0.264	0.265	0.265	0.266	0.266	0.266	0.267	0.266	0.267	0.268	0.268	0.269	0.269	0.268	0.269	0.269	0.269	0.27	0.27	0.269	0.27	0.27	0.27	0.269	0.27	0.27	0.27	0.27	0.271	0.27	0.271	0.27	0.271	0.271	0.271
C19	Sample X73	0.234	0.263	0.268	0.272	0.275	0.277	0.279	0.28	0.282	0.283	0.284	0.285	0.285	0.286	0.287	0.287	0.288	0.289	0.29	0.29	0.29	0.291	0.29	0.292	0.293	0.292	0.293	0.293	0.294	0.294	0.294	0.294	0.294	0.296	0.296	0.295	0.295	0.295	0.296	0.297	0.296	0.296	0.296	0.297	0.296	0.298	0.297	0.297
D19	Sample X73	0.22	0.244	0.247	0.251	0.253	0.255	0.258	0.258	0.259	0.26	0.261	0.261	0.262	0.262	0.264	0.263	0.264	0.264	0.265	0.266	0.266	0.266	0.266	0.266	0.268	0.268	0.268	0.268	0.268	0.268	0.269	0.268	0.269	0.27	0.27	0.27	0.269	0.27	0.271	0.271	0.27	0.271	0.271	0.271	0.27	0.271	0.271	0.271
E19	Sample X74	0.171	0.244	0.252	0.255	0.258	0.26	0.261	0.262	0.264	0.265	0.266	0.267	0.267	0.267	0.268	0.269	0.269	0.27	0.271	0.27	0.27	0.271	0.271	0.271	0.272	0.273	0.272	0.272	0.273	0.273	0.274	0.273	0.273	0.274	0.274	0.275	0.274	0.274	0.275	0.275	0.275	0.275	0.275	0.274	0.274	0.275	0.275	0.275
F19	Sample X74	0.191	0.262	0.269	0.273	0.277	0.279	0.28	0.282	0.283	0.284	0.286	0.286	0.286	0.287	0.288	0.288	0.288	0.289	0.29	0.29	0.29	0.291	0.29	0.291	0.291	0.292	0.291	0.292	0.293	0.292	0.293	0.293	0.292	0.294	0.294	0.294	0.294	0.294	0.294	0.295	0.294	0.295	0.295	0.295	0.295	0.296	0.296	0.296
G19	Sample X74	0.159	0.244	0.252	0.254	0.258	0.26	0.261	0.262	0.263	0.264	0.265	0.267	0.266	0.266	0.268	0.268	0.269	0.269	0.27	0.27	0.27	0.271	0.27	0.27	0.272	0.271	0.271	0.272	0.272	0.273	0.272	0.272	0.272	0.272	0.274	0.273	0.273	0.274	0.274	0.274	0.274	0.274	0.274	0.274	0.274	0.274	0.275	0.274
H19	Sample X74	0.181	0.247	0.254	0.257	0.26	0.262	0.264	0.265	0.266	0.268	0.268	0.269	0.269	0.269	0.271	0.271	0.272	0.271	0.273	0.273	0.273	0.274	0.274	0.274	0.275	0.274	0.275	0.275	0.275	0.276	0.276	0.276	0.276	0.276	0.277	0.277	0.277	0.276	0.277	0.278	0.277	0.278	0.277	0.278	0.277	0.278	0.278	0.278
I19	Sample X75	0.101	0.224	0.257	0.263	0.268	0.27	0.271	0.273	0.275	0.275	0.276	0.277	0.277	0.278	0.278	0.279	0.279	0.28	0.28	0.28	0.28	0.281	0.281	0.28	0.282	0.281	0.282	0.283	0.282	0.283	0.283	0.283	0.283	0.283	0.284	0.284	0.284	0.284	0.284	0.284	0.284	0.284	0.284	0.284	0.283	0.284	0.285	0.285
J19	Sample X75	0.162	0.248	0.257	0.26	0.264	0.264	0.267	0.269	0.269	0.27	0.272	0.272	0.272	0.272	0.274	0.274	0.274	0.274	0.275	0.276	0.274	0.276	0.275	0.275	0.276	0.276	0.275	0.276	0.276	0.277	0.276	0.277	0.276	0.277	0.277	0.276	0.276	0.277	0.277	0.277	0.276	0.277	0.277	0.277	0.276	0.276	0.277	0.276
K19	Sample X75	0.133	0.232	0.263	0.271	0.276	0.279	0.281	0.284	0.284	0.287	0.287	0.288	0.289	0.29	0.291	0.292	0.292	0.293	0.294	0.294	0.294	0.296	0.296	0.296	0.297	0.297	0.297	0.297	0.298	0.298	0.299	0.299	0.299	0.3	0.3	0.3	0.3	0.3	0.301	0.301	0.301	0.302	0.302	0.302	0.301	0.302	0.303	0.303
L19	Sample X75	0.146	0.242	0.26	0.266	0.269	0.27	0.273	0.274	0.276	0.277	0.277	0.278	0.279	0.279	0.281	0.28	0.281	0.281	0.282	0.282	0.282	0.283	0.282	0.282	0.284	0.283	0.283	0.284	0.284	0.284	0.284	0.284	0.283	0.285	0.285	0.284	0.284	0.284	0.285	0.285	0.284	0.284	0.284	0.284	0.284	0.284	0.285	0.285
M19	Sample X76	0.159	0.269	0.285	0.288	0.292	0.293	0.296	0.296	0.297	0.299	0.3	0.301	0.3	0.3	0.302	0.302	0.302	0.302	0.303	0.303	0.303	0.304	0.303	0.303	0.304	0.303	0.304	0.304	0.304	0.304	0.304	0.305	0.304	0.305	0.306	0.304	0.305	0.304	0.304	0.305	0.304	0.305	0.305	0.305	0.305	0.304	0.305	0.305
N19	Sample X76	0.144	0.266	0.28	0.284	0.287	0.288	0.289	0.291	0.292	0.292	0.293	0.294	0.294	0.294	0.295	0.296	0.296	0.296	0.297	0.297	0.297	0.297	0.297	0.296	0.298	0.297	0.298	0.298	0.298	0.299	0.298	0.298	0.298	0.299	0.299	0.299	0.298	0.298	0.298	0.298	0.298	0.299	0.298	0.297	0.297	0.298	0.298	0.297
O19	Sample X76	0.144	0.265	0.28	0.283	0.287	0.289	0.291	0.292	0.294	0.294	0.294	0.296	0.296	0.295	0.296	0.297	0.297	0.298	0.298	0.298	0.297	0.298	0.298	0.297	0.299	0.298	0.299	0.299	0.298	0.299	0.299	0.299	0.298	0.299	0.3	0.299	0.299	0.299	0.299	0.299	0.299	0.3	0.299	0.299	0.298	0.298	0.298	0.299
P19	Sample X76	0.132	0.258	0.276	0.28	0.284	0.286	0.287	0.288	0.289	0.291	0.292	0.292	0.293	0.293	0.294	0.295	0.294	0.295	0.296	0.296	0.296	0.296	0.297	0.296	0.297	0.296	0.297	0.297	0.297	0.298	0.298	0.298	0.297	0.298	0.298	0.298	0.298	0.298	0.298	0.299	0.298	0.298	0.298	0.298	0.298	0.298	0.299	0.298
A20	Sample X77	0.211	0.244	0.249	0.252	0.255	0.257	0.259	0.259	0.261	0.262	0.262	0.263	0.264	0.264	0.265	0.265	0.266	0.267	0.267	0.268	0.269	0.268	0.269	0.269	0.271	0.27	0.27	0.271	0.271	0.272	0.272	0.272	0.272	0.272	0.273	0.273	0.273	0.273	0.274	0.274	0.274	0.274	0.274	0.275	0.274	0.274	0.275	0.275
B20	Sample X77	0.216	0.244	0.248	0.25	0.253	0.254	0.256	0.257	0.258	0.259	0.26	0.26	0.26	0.261	0.262	0.262	0.262	0.263	0.264	0.264	0.264	0.265	0.265	0.265	0.266	0.266	0.266	0.267	0.267	0.268	0.267	0.268	0.268	0.268	0.269	0.268	0.268	0.268	0.269	0.27	0.269	0.27	0.269	0.27	0.27	0.27	0.27	0.27
C20	Sample X77	0.205	0.244	0.248	0.252	0.256	0.258	0.259	0.26	0.261	0.263	0.263	0.264	0.265	0.266	0.267	0.267	0.267	0.267	0.269	0.269	0.269	0.269	0.27	0.269	0.271	0.27	0.27	0.271	0.272	0.272	0.272	0.273	0.272	0.273	0.274	0.274	0.273	0.274	0.274	0.275	0.273	0.275	0.274	0.274	0.274	0.275	0.275	0.276
D20	Sample X77	0.212	0.244	0.249	0.252	0.255	0.256	0.257	0.259	0.259	0.261	0.262	0.262	0.263	0.263	0.264	0.265	0.265	0.265	0.266	0.266	0.267	0.267	0.267	0.268	0.268	0.268	0.268	0.269	0.27	0.27	0.27	0.27	0.27	0.271	0.271	0.271	0.271	0.271	0.271	0.272	0.272	0.271	0.271	0.271	0.271	0.272	0.272	0.272
E20	Sample X78	0.228	0.248	0.252	0.255	0.258	0.259	0.26	0.259	0.26	0.262	0.262	0.263	0.263	0.264	0.264	0.264	0.265	0.266	0.266	0.266	0.266	0.266	0.267	0.266	0.268	0.267	0.268	0.268	0.268	0.268	0.269	0.268	0.268	0.269	0.27	0.269	0.269	0.27	0.269	0.27	0.27	0.27	0.27	0.27	0.269	0.271	0.27	0.271
F20	Sample X78	0.216	0.244	0.248	0.252	0.255	0.256	0.258	0.258	0.26	0.262	0.262	0.263	0.263	0.264	0.265	0.265	0.265	0.266	0.267	0.266	0.267	0.268	0.267	0.268	0.269	0.268	0.268	0.269	0.269	0.27	0.269	0.269	0.269	0.27	0.27	0.27	0.27	0.27	0.27	0.271	0.27	0.27	0.27	0.271	0.27	0.271	0.271	0.27
G20	Sample X78	0.222	0.256	0.26	0.263	0.267	0.268	0.27	0.27	0.272	0.274	0.273	0.275	0.276	0.276	0.277	0.277	0.278	0.278	0.279	0.279	0.279	0.28	0.28	0.279	0.281	0.28	0.282	0.282	0.282	0.282	0.283	0.281	0.282	0.283	0.283	0.283	0.282	0.283	0.284	0.283	0.283	0.283	0.283	0.283	0.283	0.284	0.284	0.284
H20	Sample X78	0.21	0.244	0.249	0.252	0.255	0.257	0.258	0.259	0.26	0.262	0.263	0.264	0.264	0.264	0.265	0.265	0.266	0.266	0.267	0.267	0.267	0.268	0.267	0.268	0.269	0.268	0.269	0.27	0.269	0.27	0.27	0.27	0.27	0.271	0.271	0.271	0.271	0.271	0.272	0.271	0.272	0.272	0.272	0.272	0.271	0.272	0.273	0.272
I20	Sample X79	0.055	0.055	0.055	0.054	0.057	0.057	0.058	0.066	0.08	0.103	0.131	0.16	0.182	0.205	0.231	0.252	0.273	0.29	0.308	0.322	0.333	0.342	0.351	0.357	0.364	0.367	0.371	0.375	0.378	0.381	0.382	0.384	0.385	0.386	0.389	0.39	0.389	0.391	0.392	0.392	0.392	0.394	0.394	0.394	0.394	0.395	0.395	0.395
J20	Sample X79	0.058	0.058	0.057	0.058	0.06	0.06	0.061	0.067	0.082	0.088	0.116	0.138	0.164	0.186	0.21	0.234	0.255	0.275	0.292	0.307	0.319	0.328	0.337	0.343	0.35	0.355	0.358	0.361	0.364	0.368	0.37	0.371	0.373	0.375	0.376	0.377	0.379	0.379	0.38	0.381	0.381	0.382	0.382	0.382	0.383	0.384	0.384	0.385
K20	Sample X79	0.055	0.055	0.056	0.056	0.057	0.058	0.059	0.061	0.068	0.081	0.094	0.109	0.132	0.15	0.187	0.203	0.221	0.237	0.255	0.271	0.286	0.3	0.31	0.319	0.329	0.334	0.341	0.346	0.351	0.355	0.359	0.362	0.364	0.366	0.369	0.37	0.371	0.373	0.375	0.375	0.376	0.378	0.379	0.379	0.379	0.38	0.381	0.381
L20	Sample X79	0.061	0.061	0.062	0.062	0.064	0.065	0.065	0.073	0.082	0.095	0.11	0.121	0.139	0.167	0.178	0.196	0.213	0.233	0.254	0.275	0.293	0.309	0.325	0.338	0.35	0.36	0.368	0.375	0.38	0.386	0.39	0.393	0.395	0.399	0.402	0.403	0.405	0.407	0.408	0.409	0.41	0.411	0.412	0.414	0.414	0.415	0.416	0.417
M20	Sample X80	0.054	0.054	0.055	0.056	0.057	0.057	0.059	0.065	0.074	0.09	0.126	0.164	0.181	0.273	0.205	0.227	0.25	0.269	0.287	0.303	0.314	0.324	0.332	0.338	0.345	0.35	0.354	0.357	0.361	0.363	0.366	0.368	0.369	0.372	0.374	0.374	0.375	0.376	0.377	0.378	0.379	0.379	0.38	0.38	0.381	0.381	0.382	0.383
N20	Sample X80	0.057	0.058	0.058	0.058	0.059	0.059	0.061	0.067	0.078	0.09	0.104	0.141	0.163	0.195	0.216	0.228	0.244	0.265	0.283	0.301	0.319	0.337	0.351	0.362	0.373	0.38	0.388	0.394	0.398	0.404	0.407	0.41	0.411	0.414	0.417	0.418	0.419	0.421	0.422	0.424	0.424	0.425	0.425	0.426	0.426	0.428	0.429	0.428
O20	Sample X80	0.055	0.054	0.054	0.054	0.056	0.056	0.058	0.066	0.089	0.098	0.134	0.166	0.19	0.218	0.238	0.268	0.291	0.309	0.326	0.339	0.351	0.362	0.37	0.376	0.383	0.388	0.391	0.394	0.396	0.4	0.401	0.402	0.404	0.406	0.408	0.408	0.408	0.41	0.41	0.412	0.411	0.413	0.412	0.413	0.413	0.414	0.414	0.414
P20	Sample X80	0.058	0.058	0.058	0.058	0.06	0.06	0.061	0.068	0.081	0.112	0.147	0.165	0.204	0.231	0.262	0.288	0.311	0.331	0.348	0.363	0.375	0.385	0.394	0.4	0.407	0.412	0.416	0.418	0.421	0.425	0.427	0.428	0.429	0.431	0.433	0.434	0.435	0.434	0.436	0.437	0.438	0.438	0.438	0.439	0.437	0.438	0.438	0.439
A21	Sample X81	0.089	0.085	0.083	0.077	0.077	0.076	0.077	0.081	0.091	0.102	0.12	0.141	0.165	0.191	0.217	0.241	0.264	0.286	0.305	0.323	0.337	0.351	0.361	0.369	0.379	0.383	0.388	0.392	0.395	0.398	0.4	0.401	0.402	0.403	0.405	0.405	0.406	0.406	0.407	0.407	0.407	0.408	0.408	0.407	0.408	0.408	0.409	0.408
B21	Sample X81	0.082	0.08	0.08	0.078	0.078	0.078	0.078	0.083	0.096	0.115	0.139	0.173	0.21	0.247	0.282	0.315	0.342	0.363	0.38	0.393	0.402	0.411	0.417	0.42	0.425	0.428	0.43	0.432	0.433	0.434	0.435	0.436	0.436	0.437	0.438	0.438	0.437	0.438	0.438	0.438	0.438	0.438	0.439	0.438	0.438	0.438	0.438	0.437
C21	Sample X81	0.072	0.072	0.07	0.069	0.07	0.069	0.067	0.071	0.082	0.096	0.114	0.137	0.162	0.188	0.214	0.24	0.266	0.289	0.311	0.329	0.343	0.357	0.367	0.375	0.382	0.387	0.391	0.395	0.398	0.4	0.401	0.402	0.404	0.405	0.407	0.406	0.407	0.408	0.408	0.409	0.408	0.409	0.409	0.41	0.41	0.409	0.41	0.41
D21	Sample X81	0.088	0.086	0.084	0.083	0.082	0.081	0.081	0.083	0.093	0.107	0.125	0.147	0.17	0.197	0.224	0.25	0.273	0.297	0.318	0.336	0.351	0.363	0.374	0.382	0.39	0.394	0.398	0.402	0.403	0.407	0.408	0.409	0.409	0.412	0.413	0.413	0.412	0.413	0.414	0.414	0.414	0.415	0.414	0.415	0.414	0.415	0.415	0.416
E21	Sample X82	0.055	0.055	0.055	0.054	0.056	0.056	0.059	0.069	0.092	0.128	0.158	0.187	0.214	0.234	0.257	0.278	0.295	0.312	0.325	0.336	0.344	0.352	0.357	0.361	0.366	0.369	0.372	0.374	0.376	0.379	0.38	0.381	0.381	0.382	0.384	0.384	0.384	0.385	0.386	0.387	0.386	0.388	0.388	0.388	0.387	0.388	0.389	0.388
F21	Sample X82	0.055	0.055	0.055	0.054	0.055	0.055	0.058	0.065	0.076	0.095	0.117	0.152	0.178	0.205	0.234	0.26	0.285	0.308	0.327	0.344	0.356	0.368	0.376	0.382	0.388	0.391	0.394	0.397	0.4	0.402	0.403	0.405	0.406	0.407	0.409	0.409	0.409	0.41	0.411	0.412	0.412	0.412	0.412	0.413	0.412	0.413	0.414	0.413
G21	Sample X82	0.057	0.057	0.056	0.056	0.058	0.057	0.059	0.065	0.074	0.09	0.106	0.119	0.142	0.166	0.19	0.213	0.234	0.255	0.277	0.297	0.314	0.33	0.344	0.357	0.369	0.377	0.385	0.392	0.397	0.402	0.405	0.408	0.41	0.413	0.415	0.416	0.418	0.419	0.42	0.421	0.422	0.423	0.423	0.424	0.423	0.424	0.426	0.426
H21	Sample X82	0.062	0.062	0.061	0.06	0.062	0.061	0.063	0.072	0.09	0.115	0.144	0.174	0.202	0.229	0.255	0.277	0.298	0.314	0.329	0.34	0.349	0.357	0.363	0.368	0.373	0.375	0.378	0.381	0.381	0.383	0.384	0.384	0.384	0.386	0.388	0.388	0.387	0.388	0.388	0.389	0.389	0.389	0.389	0.389	0.388	0.39	0.39	0.39
I21	Sample X83	0.055	0.054	0.054	0.053	0.054	0.054	0.058	0.071	0.096	0.119	0.141	0.165	0.192	0.218	0.243	0.265	0.285	0.302	0.317	0.33	0.34	0.349	0.356	0.362	0.368	0.371	0.374	0.379	0.38	0.383	0.385	0.385	0.386	0.388	0.39	0.39	0.39	0.391	0.391	0.392	0.392	0.393	0.393	0.394	0.393	0.393	0.395	0.395
J21	Sample X83	0.065	0.059	0.056	0.055	0.057	0.056	0.058	0.07	0.086	0.107	0.13	0.155	0.179	0.208	0.23	0.251	0.272	0.288	0.304	0.315	0.325	0.333	0.34	0.344	0.35	0.351	0.354	0.357	0.359	0.36	0.362	0.362	0.363	0.364	0.365	0.365	0.366	0.366	0.367	0.367	0.367	0.368	0.367	0.367	0.367	0.368	0.369	0.369
K21	Sample X83	0.058	0.056	0.055	0.056	0.057	0.057	0.058	0.061	0.07	0.096	0.111	0.127	0.151	0.171	0.195	0.218	0.243	0.265	0.288	0.306	0.321	0.335	0.347	0.355	0.363	0.369	0.374	0.379	0.382	0.386	0.388	0.389	0.392	0.393	0.395	0.396	0.396	0.397	0.398	0.4	0.4	0.401	0.401	0.402	0.401	0.403	0.404	0.404
L21	Sample X83	0.054	0.054	0.054	0.054	0.055	0.055	0.057	0.062	0.072	0.085	0.123	0.12	0.148	0.169	0.194	0.218	0.243	0.266	0.287	0.306	0.322	0.337	0.348	0.357	0.366	0.371	0.376	0.38	0.384	0.387	0.389	0.391	0.393	0.394	0.397	0.398	0.398	0.399	0.4	0.401	0.401	0.402	0.403	0.404	0.403	0.404	0.405	0.406
M21	Sample X84	0.057	0.055	0.054	0.054	0.055	0.055	0.056	0.06	0.068	0.084	0.11	0.123	0.156	0.184	0.215	0.246	0.272	0.294	0.311	0.325	0.334	0.344	0.351	0.357	0.363	0.366	0.37	0.374	0.376	0.378	0.381	0.382	0.383	0.385	0.387	0.387	0.388	0.388	0.39	0.39	0.39	0.392	0.392	0.393	0.392	0.393	0.393	0.394
N21	Sample X84	0.055	0.055	0.056	0.055	0.057	0.057	0.058	0.062	0.072	0.085	0.103	0.119	0.138	0.16	0.184	0.204	0.224	0.242	0.26	0.276	0.29	0.304	0.315	0.324	0.333	0.338	0.343	0.348	0.351	0.354	0.356	0.358	0.359	0.362	0.363	0.363	0.365	0.366	0.367	0.367	0.367	0.368	0.369	0.37	0.369	0.37	0.371	0.371
O21	Sample X84	0.054	0.054	0.054	0.054	0.055	0.055	0.057	0.062	0.072	0.088	0.105	0.137	0.161	0.186	0.213	0.236	0.261	0.285	0.307	0.327	0.341	0.354	0.364	0.372	0.379	0.384	0.389	0.393	0.397	0.4	0.401	0.403	0.405	0.407	0.409	0.41	0.412	0.412	0.413	0.414	0.415	0.416	0.417	0.417	0.417	0.418	0.419	0.419
P21	Sample X84	0.06	0.059	0.058	0.058	0.059	0.059	0.06	0.066	0.079	0.096	0.127	0.14	0.158	0.178	0.203	0.228	0.251	0.272	0.289	0.303	0.314	0.324	0.33	0.337	0.342	0.345	0.348	0.351	0.353	0.356	0.358	0.358	0.36	0.361	0.362	0.363	0.364	0.364	0.366	0.366	0.367	0.367	0.367	0.368	0.367	0.368	0.369	0.368
A22	Sample X85	0.06	0.059	0.058	0.058	0.06	0.06	0.062	0.068	0.078	0.098	0.131	0.15	0.172	0.196	0.223	0.247	0.268	0.289	0.308	0.324	0.338	0.35	0.36	0.369	0.377	0.382	0.387	0.392	0.395	0.398	0.4	0.402	0.404	0.406	0.407	0.408	0.409	0.41	0.412	0.411	0.412	0.412	0.412	0.413	0.413	0.413	0.415	0.414
B22	Sample X85	0.07	0.07	0.069	0.069	0.07	0.07	0.07	0.078	0.095	0.122	0.15	0.18	0.207	0.236	0.263	0.287	0.307	0.325	0.34	0.352	0.361	0.368	0.374	0.379	0.383	0.385	0.388	0.39	0.392	0.393	0.394	0.395	0.395	0.397	0.399	0.399	0.399	0.399	0.4	0.4	0.399	0.4	0.4	0.4	0.4	0.4	0.4	0.4
C22	Sample X85	0.072	0.072	0.071	0.07	0.072	0.073	0.084	0.104	0.126	0.153	0.177	0.196	0.221	0.239	0.256	0.274	0.291	0.308	0.326	0.342	0.356	0.37	0.382	0.392	0.402	0.408	0.415	0.421	0.425	0.43	0.432	0.433	0.435	0.438	0.44	0.441	0.441	0.442	0.443	0.444	0.445	0.445	0.445	0.446	0.446	0.446	0.447	0.448
D22	Sample X85	0.058	0.058	0.058	0.058	0.06	0.06	0.061	0.066	0.074	0.081	0.09	0.106	0.123	0.144	0.165	0.188	0.21	0.233	0.256	0.276	0.294	0.311	0.326	0.338	0.35	0.357	0.365	0.371	0.376	0.38	0.384	0.386	0.388	0.391	0.393	0.394	0.395	0.396	0.396	0.398	0.398	0.399	0.399	0.399	0.399	0.4	0.401	0.401
E22	Sample X86	0.055	0.055	0.055	0.055	0.055	0.056	0.057	0.063	0.074	0.096	0.115	0.132	0.167	0.186	0.205	0.228	0.251	0.27	0.289	0.305	0.317	0.328	0.336	0.344	0.351	0.354	0.359	0.362	0.366	0.368	0.37	0.371	0.373	0.374	0.376	0.377	0.378	0.379	0.38	0.38	0.38	0.381	0.382	0.382	0.381	0.383	0.383	0.383
F22	Sample X86	0.079	0.079	0.078	0.078	0.08	0.08	0.082	0.092	0.119	0.147	0.178	0.205	0.232	0.257	0.283	0.305	0.327	0.346	0.364	0.377	0.388	0.398	0.405	0.41	0.416	0.419	0.422	0.425	0.426	0.429	0.43	0.432	0.432	0.434	0.436	0.436	0.436	0.436	0.438	0.438	0.439	0.438	0.44	0.439	0.439	0.439	0.44	0.44
G22	Sample X86	0.123	0.124	0.124	0.123	0.125	0.127	0.128	0.137	0.147	0.182	0.202	0.223	0.243	0.265	0.29	0.313	0.335	0.356	0.376	0.393	0.404	0.416	0.424	0.428	0.433	0.438	0.442	0.445	0.448	0.45	0.453	0.452	0.454	0.456	0.458	0.458	0.458	0.459	0.459	0.461	0.461	0.461	0.461	0.461	0.462	0.462	0.462	0.463
H22	Sample X86	0.058	0.058	0.058	0.058	0.06	0.06	0.066	0.08	0.08	0.094	0.115	0.149	0.174	0.198	0.219	0.241	0.263	0.282	0.301	0.317	0.331	0.342	0.352	0.361	0.368	0.373	0.377	0.381	0.385	0.388	0.389	0.391	0.393	0.394	0.396	0.396	0.396	0.398	0.399	0.4	0.399	0.4	0.401	0.401	0.4	0.402	0.401	0.401
I22	Sample X87	0.055	0.056	0.055	0.054	0.056	0.056	0.057	0.061	0.076	0.096	0.123	0.145	0.168	0.194	0.218	0.241	0.263	0.281	0.298	0.312	0.323	0.333	0.341	0.348	0.354	0.358	0.363	0.366	0.369	0.372	0.374	0.375	0.377	0.379	0.381	0.381	0.382	0.382	0.384	0.384	0.385	0.386	0.386	0.386	0.386	0.387	0.387	0.389
J22	Sample X87	0.059	0.058	0.057	0.057	0.059	0.06	0.07	0.095	0.134	0.17	0.204	0.23	0.253	0.267	0.278	0.288	0.296	0.303	0.31	0.315	0.318	0.323	0.326	0.328	0.332	0.333	0.336	0.338	0.339	0.34	0.341	0.342	0.342	0.344	0.345	0.345	0.345	0.346	0.346	0.348	0.347	0.347	0.347	0.347	0.347	0.347	0.348	0.348
K22	Sample X87	0.055	0.055	0.055	0.056	0.056	0.056	0.057	0.061	0.068	0.079	0.092	0.12	0.639	0.226	0.603	0.309	0.39	0.381	0.384	0.709	0.732	0.658	0.571	0.549	0.55	0.548	0.551	0.553	0.559	0.564	0.569	0.578	0.58	0.582	0.588	0.596	0.598	0.6	0.606	0.608	0.609	0.612	0.614	0.616	0.616	0.621	0.622	0.622
L22	Sample X87	0.06	0.06	0.061	0.06	0.061	0.061	0.062	0.067	0.073	0.084	0.097	0.114	0.124	0.141	0.16	0.185	0.207	0.229	0.249	0.268	0.284	0.299	0.311	0.322	0.333	0.34	0.348	0.354	0.359	0.364	0.367	0.37	0.372	0.376	0.378	0.38	0.382	0.383	0.384	0.386	0.387	0.388	0.39	0.39	0.391	0.392	0.393	0.395
M22	Sample X88	0.054	0.053	0.053	0.054	0.056	0.056	0.058	0.062	0.073	0.086	0.107	0.146	0.151	0.17	0.193	0.217	0.24	0.262	0.28	0.296	0.308	0.318	0.326	0.332	0.338	0.342	0.346	0.349	0.352	0.354	0.356	0.358	0.36	0.361	0.363	0.364	0.364	0.366	0.367	0.367	0.368	0.368	0.368	0.369	0.369	0.37	0.371	0.37
N22	Sample X88	0.077	0.078	0.078	0.078	0.08	0.08	0.081	0.085	0.095	0.112	0.129	0.151	0.173	0.196	0.221	0.243	0.265	0.283	0.298	0.312	0.321	0.33	0.338	0.344	0.35	0.354	0.358	0.36	0.364	0.366	0.368	0.369	0.371	0.372	0.374	0.374	0.375	0.376	0.377	0.377	0.378	0.378	0.379	0.379	0.379	0.38	0.38	0.38
O22	Sample X88	0.063	0.061	0.06	0.059	0.06	0.061	0.067	0.08	0.105	0.134	0.166	0.19	0.213	0.237	0.259	0.276	0.292	0.304	0.315	0.322	0.328	0.335	0.34	0.343	0.347	0.35	0.353	0.354	0.357	0.359	0.36	0.361	0.362	0.364	0.365	0.365	0.365	0.366	0.366	0.368	0.368	0.368	0.368	0.369	0.368	0.369	0.37	0.369
P22	Sample X88	0.055	0.056	0.055	0.055	0.057	0.057	0.058	0.064	0.072	0.084	0.101	0.127	0.163	0.199	0.234	0.261	0.287	0.312	0.334	0.352	0.369	0.383	0.393	0.401	0.409	0.416	0.421	0.426	0.429	0.434	0.436	0.439	0.44	0.443	0.445	0.447	0.448	0.449	0.451	0.452	0.452	0.453	0.455	0.454	0.454	0.455	0.456	0.455
A23	Sample X89	0.097	0.094	0.092	0.09	0.09	0.089	0.089	0.095	0.105	0.117	0.13	0.152	0.178	0.208	0.24	0.271	0.3	0.326	0.348	0.364	0.379	0.389	0.396	0.401	0.405	0.408	0.412	0.412	0.414	0.415	0.417	0.416	0.417	0.418	0.419	0.419	0.418	0.418	0.419	0.42	0.419	0.419	0.418	0.418	0.418	0.418	0.418	0.417
B23	Sample X89	0.079	0.078	0.076	0.075	0.076	0.074	0.078	0.086	0.1	0.119	0.144	0.175	0.205	0.235	0.261	0.285	0.305	0.322	0.335	0.347	0.355	0.362	0.367	0.371	0.375	0.377	0.378	0.38	0.382	0.383	0.383	0.383	0.383	0.384	0.385	0.385	0.385	0.385	0.386	0.386	0.385	0.386	0.385	0.385	0.385	0.386	0.386	0.386
C23	Sample X89	0.068	0.067	0.066	0.066	0.067	0.068	0.07	0.075	0.084	0.098	0.112	0.128	0.146	0.168	0.192	0.214	0.236	0.257	0.278	0.297	0.315	0.332	0.346	0.359	0.371	0.379	0.387	0.393	0.398	0.401	0.405	0.408	0.409	0.412	0.414	0.415	0.416	0.416	0.418	0.418	0.418	0.419	0.42	0.419	0.42	0.421	0.422	0.42
D23	Sample X89	0.093	0.089	0.088	0.084	0.085	0.082	0.083	0.088	0.094	0.107	0.123	0.142	0.164	0.187	0.211	0.233	0.256	0.278	0.298	0.316	0.33	0.344	0.354	0.362	0.372	0.376	0.38	0.384	0.387	0.39	0.392	0.392	0.394	0.395	0.395	0.396	0.396	0.396	0.397	0.398	0.398	0.397	0.397	0.397	0.397	0.397	0.397	0.396
E23	Sample X90	0.053	0.054	0.053	0.054	0.054	0.054	0.056	0.065	0.077	0.106	0.126	0.153	0.174	0.196	0.218	0.24	0.262	0.284	0.302	0.318	0.332	0.345	0.354	0.362	0.37	0.375	0.38	0.382	0.386	0.389	0.391	0.392	0.393	0.394	0.396	0.397	0.396	0.398	0.399	0.399	0.4	0.4	0.4	0.401	0.4	0.402	0.402	0.402
F23	Sample X90	0.059	0.058	0.058	0.058	0.059	0.059	0.061	0.067	0.081	0.107	0.119	0.148	0.175	0.2	0.225	0.25	0.273	0.294	0.314	0.331	0.345	0.357	0.368	0.374	0.381	0.386	0.391	0.394	0.397	0.399	0.401	0.402	0.402	0.404	0.405	0.406	0.406	0.407	0.408	0.408	0.409	0.409	0.41	0.41	0.409	0.411	0.412	0.412
G23	Sample X90	0.08	0.078	0.078	0.078	0.078	0.078	0.081	0.088	0.098	0.107	0.129	0.15	0.177	0.2	0.227	0.254	0.279	0.302	0.326	0.346	0.362	0.377	0.39	0.4	0.409	0.415	0.422	0.425	0.429	0.432	0.434	0.436	0.437	0.438	0.44	0.44	0.441	0.442	0.443	0.443	0.443	0.444	0.444	0.443	0.444	0.444	0.444	0.445
H23	Sample X90	0.078	0.078	0.077	0.076	0.076	0.077	0.079	0.085	0.094	0.102	0.112	0.126	0.139	0.153	0.172	0.19	0.21	0.229	0.248	0.266	0.284	0.302	0.317	0.332	0.348	0.36	0.371	0.381	0.39	0.396	0.402	0.406	0.409	0.412	0.415	0.416	0.417	0.418	0.42	0.42	0.421	0.422	0.423	0.422	0.423	0.423	0.423	0.423
I23	Sample X91	0.146	0.143	0.144	0.142	0.142	0.142	0.146	0.15	0.164	0.184	0.207	0.232	0.262	0.293	0.321	0.347	0.369	0.39	0.408	0.424	0.437	0.447	0.455	0.462	0.469	0.472	0.477	0.481	0.481	0.483	0.486	0.486	0.487	0.489	0.491	0.491	0.49	0.493	0.494	0.494	0.494	0.496	0.495	0.495	0.496	0.497	0.497	0.497
J23	Sample X91	0.077	0.076	0.075	0.074	0.074	0.074	0.076	0.082	0.091	0.103	0.116	0.136	0.157	0.179	0.204	0.23	0.253	0.276	0.298	0.316	0.331	0.343	0.354	0.362	0.368	0.373	0.377	0.38	0.382	0.385	0.387	0.388	0.388	0.39	0.391	0.391	0.391	0.392	0.392	0.393	0.394	0.394	0.394	0.394	0.394	0.394	0.395	0.394
K23	Sample X91	0.069	0.069	0.068	0.068	0.069	0.069	0.076	0.084	0.096	0.113	0.134	0.177	0.198	0.217	0.248	0.274	0.297	0.319	0.338	0.356	0.371	0.384	0.395	0.405	0.414	0.421	0.425	0.43	0.434	0.438	0.44	0.442	0.443	0.444	0.446	0.448	0.448	0.449	0.45	0.451	0.451	0.452	0.452	0.452	0.453	0.453	0.453	0.454
L23	Sample X91	0.071	0.07	0.07	0.069	0.07	0.069	0.073	0.078	0.087	0.102	0.12	0.14	0.159	0.184	0.205	0.232	0.256	0.278	0.299	0.318	0.335	0.35	0.365	0.377	0.386	0.393	0.4	0.406	0.408	0.412	0.416	0.418	0.419	0.422	0.424	0.425	0.425	0.426	0.427	0.428	0.429	0.429	0.43	0.429	0.429	0.43	0.43	0.432
M23	Sample X92	0.065	0.065	0.065	0.065	0.067	0.073	0.084	0.104	0.128	0.152	0.178	0.205	0.233	0.258	0.281	0.3	0.317	0.329	0.341	0.348	0.354	0.36	0.362	0.365	0.368	0.369	0.37	0.372	0.374	0.375	0.375	0.375	0.376	0.376	0.376	0.377	0.378	0.377	0.378	0.379	0.379	0.379	0.379	0.379	0.379	0.38	0.379	0.379
N23	Sample X92	0.057	0.057	0.066	0.093	0.135	0.18	0.225	0.264	0.297	0.322	0.34	0.353	0.361	0.366	0.37	0.372	0.375	0.376	0.378	0.38	0.38	0.382	0.382	0.382	0.384	0.383	0.383	0.384	0.385	0.385	0.386	0.386	0.386	0.387	0.387	0.388	0.387	0.387	0.389	0.387	0.388	0.388	0.388	0.387	0.387	0.388	0.388	0.387
O23	Sample X92	0.091	0.118	0.192	0.262	0.308	0.336	0.353	0.363	0.37	0.373	0.375	0.377	0.377	0.377	0.38	0.381	0.38	0.38	0.382	0.382	0.382	0.382	0.383	0.383	0.384	0.383	0.383	0.384	0.383	0.383	0.384	0.382	0.383	0.383	0.384	0.383	0.382	0.382	0.383	0.383	0.382	0.382	0.382	0.382	0.382	0.382	0.381	0.382
P23	Sample X92	0.087	0.123	0.191	0.249	0.292	0.321	0.34	0.351	0.363	0.369	0.37	0.376	0.376	0.377	0.38	0.382	0.382	0.383	0.385	0.385	0.384	0.384	0.386	0.387	0.387	0.387	0.389	0.388	0.387	0.388	0.388	0.389	0.388	0.388	0.389	0.389	0.388	0.388	0.389	0.388	0.389	0.388	0.388	0.387	0.388	0.388	0.388	0.388
[truncated: 2 more columns]

## Sheet: data up to PBS cut off
Sample Info	Well	Content	Raw Data (595)	Raw Data (595)	Raw Data (595)	Raw Data (595)	Raw Data (595)	Raw Data (595)	Raw Data (595)	Raw Data (595)	Raw Data (595)	Raw Data (595)	Raw Data (595)	Raw Data (595)	Raw Data (595)	Raw Data (595)	Raw Data (595)	Raw Data (595)	Raw Data (595)	Raw Data (595)	Raw Data (595)	Raw Data (595)	Raw Data (595)
		Time	0 min	2 min 21 s	4 min 42 s	7 min 3 s	9 min 24 s	11 min 45 s	14 min 6 s	16 min 27 s	18 min 48 s	21 min 9 s	23 min 30 s	25 min 51 s	28 min 12 s	30 min 33 s	32 min 54 s	35 min 15 s	37 min 36 s	39 min 57 s	42 min 18 s	44 min 39 s	47 min
PBS	avg		0.05725	0.05725	0.0575	0.0575	0.0595	0.06	0.06075	0.06675	0.078	0.09175	0.11275	0.132	0.15425	0.177	0.2015	0.22125	0.2405	0.25875	0.27725	0.29375	0.30775
EchRom NGA	avg		0.22225	0.25025	0.25425	0.2575	0.26075	0.262	0.264	0.26525	0.26625	0.2675	0.26825	0.26875	0.26925	0.27	0.27125	0.271	0.272	0.27225	0.27325	0.27375	0.27325
EchRom CAM	avg		0.1755	0.24925	0.25675	0.25975	0.26325	0.26525	0.2665	0.26775	0.269	0.27025	0.27125	0.27225	0.272	0.27225	0.27375	0.274	0.2745	0.27475	0.276	0.27575	0.27575
EchRom NGA SAIMR Echis 1in4	A01	Sample X1	0.063	0.063	0.063	0.063	0.065	0.064	0.064	0.066	0.087	0.116	0.149	0.188	0.226	0.26	0.29	0.313	0.33	0.344	0.356	0.363	0.368
	B01	Sample X1	0.082	0.08	0.08	0.08	0.079	0.079	0.079	0.08	0.086	0.097	0.114	0.138	0.172	0.21	0.248	0.283	0.314	0.338	0.358	0.374	0.385
	C01	Sample X1	0.072	0.066	0.066	0.066	0.066	0.066	0.067	0.07	0.081	0.097	0.116	0.135	0.162	0.188	0.219	0.246	0.272	0.295	0.317	0.334	0.348
	D01	Sample X1	0.094	0.09	0.089	0.087	0.088	0.087	0.087	0.088	0.091	0.097	0.106	0.12	0.135	0.156	0.181	0.207	0.232	0.258	0.284	0.307	0.328
EchRom NGA SAIMR Echis 1in8	E01	Sample X2	0.062	0.063	0.062	0.062	0.063	0.063	0.064	0.064	0.071	0.085	0.105	0.14	0.173	0.207	0.235	0.263	0.289	0.313	0.334	0.351	0.366
	F01	Sample X2	0.072	0.072	0.072	0.072	0.073	0.073	0.074	0.076	0.081	0.091	0.106	0.117	0.134	0.153	0.174	0.196	0.221	0.244	0.268	0.29	0.31
	G01	Sample X2	0.071	0.072	0.072	0.072	0.076	0.086	0.102	0.127	0.163	0.195	0.23	0.265	0.295	0.322	0.345	0.363	0.378	0.388	0.4	0.406	0.412
	H01	Sample X2	0.063	0.062	0.062	0.063	0.065	0.064	0.065	0.067	0.072	0.083	0.096	0.114	0.137	0.158	0.183	0.209	0.234	0.257	0.28	0.301	0.322
EchRom NGA SAIMR Echis 1in16	I01	Sample X3	0.058	0.058	0.057	0.058	0.058	0.058	0.06	0.068	0.084	0.109	0.139	0.169	0.201	0.234	0.267	0.294	0.318	0.338	0.354	0.366	0.375
	J01	Sample X3	0.056	0.058	0.058	0.058	0.06	0.06	0.061	0.064	0.07	0.082	0.096	0.109	0.126	0.145	0.17	0.194	0.219	0.242	0.266	0.287	0.308
	K01	Sample X3	0.063	0.062	0.062	0.061	0.063	0.063	0.065	0.071	0.085	0.105	0.135	0.174	0.188	0.218	0.249	0.275	0.298	0.32	0.338	0.353	0.366
	L01	Sample X3	0.064	0.062	0.063	0.063	0.065	0.064	0.065	0.069	0.077	0.09	0.105	0.126	0.146	0.174	0.205	0.232	0.263	0.292	0.318	0.341	0.358
EchRom NGA SAIMR Echis 1in32	M01	Sample X4	0.057	0.058	0.058	0.058	0.059	0.059	0.061	0.067	0.084	0.106	0.126	0.159	0.2	0.234	0.266	0.29	0.311	0.33	0.347	0.361	0.372
	N01	Sample X4	0.059	0.059	0.06	0.06	0.062	0.062	0.063	0.069	0.078	0.09	0.105	0.122	0.136	0.168	0.19	0.21	0.231	0.253	0.273	0.294	0.312
	O01	Sample X4	0.057	0.059	0.058	0.058	0.06	0.06	0.062	0.069	0.089	0.114	0.144	0.174	0.205	0.235	0.264	0.287	0.307	0.322	0.335	0.344	0.351
	P01	Sample X4	0.078	0.079	0.079	0.079	0.08	0.08	0.081	0.083	0.09	0.1	0.115	0.134	0.152	0.176	0.202	0.233	0.255	0.279	0.305	0.325	0.343
EchRom CAM SAIMR Echis 1in4	A02	Sample X5	0.086	0.087	0.086	0.085	0.088	0.085	0.086	0.092	0.111	0.136	0.171	0.205	0.239	0.272	0.303	0.329	0.351	0.368	0.383	0.394	0.402
	B02	Sample X5	0.125	0.124	0.123	0.122	0.123	0.122	0.122	0.125	0.131	0.141	0.153	0.164	0.18	0.198	0.217	0.236	0.256	0.279	0.299	0.319	0.337
	C02	Sample X5	0.079	0.082	0.08	0.079	0.081	0.08	0.08	0.082	0.092	0.11	0.134	0.158	0.188	0.22	0.253	0.285	0.312	0.335	0.357	0.372	0.384
	D02	Sample X5	0.072	0.072	0.07	0.07	0.071	0.071	0.071	0.073	0.078	0.088	0.099	0.114	0.126	0.142	0.16	0.178	0.196	0.214	0.235	0.254	0.273
EchRom CAM SAIMR Echis 1in8	E02	Sample X6	0.077	0.078	0.078	0.077	0.078	0.077	0.078	0.082	0.097	0.117	0.143	0.172	0.206	0.238	0.27	0.298	0.323	0.344	0.364	0.378	0.39
	F02	Sample X6	0.081	0.081	0.08	0.081	0.082	0.082	0.083	0.087	0.096	0.111	0.13	0.155	0.189	0.218	0.249	0.275	0.303	0.329	0.352	0.372	0.388
	G02	Sample X6	0.059	0.06	0.06	0.059	0.06	0.06	0.062	0.066	0.082	0.102	0.132	0.174	0.206	0.238	0.268	0.296	0.321	0.342	0.36	0.374	0.386
	H02	Sample X6	0.059	0.057	0.056	0.056	0.057	0.058	0.058	0.061	0.067	0.078	0.092	0.111	0.13	0.152	0.182	0.207	0.233	0.257	0.281	0.302	0.323
EchRom CAM SAIMR Echis 1in16	I02	Sample X7	0.057	0.058	0.057	0.056	0.057	0.057	0.058	0.063	0.078	0.101	0.13	0.159	0.188	0.217	0.246	0.272	0.294	0.315	0.333	0.346	0.358
	J02	Sample X7	0.061	0.056	0.056	0.056	0.058	0.058	0.058	0.06	0.065	0.072	0.084	0.103	0.122	0.145	0.17	0.196	0.222	0.246	0.27	0.293	0.313
	K02	Sample X7	0.057	0.056	0.056	0.056	0.057	0.057	0.058	0.061	0.073	0.086	0.107	0.133	0.158	0.185	0.213	0.239	0.264	0.286	0.307	0.324	0.337
	L02	Sample X7	0.055	0.056	0.055	0.056	0.058	0.058	0.059	0.061	0.067	0.076	0.088	0.103	0.119	0.138	0.161	0.181	0.202	0.224	0.246	0.266	0.286
EchRom CAM SAIMR Echis 1in32	M02	Sample X8	0.058	0.057	0.056	0.057	0.058	0.059	0.059	0.06	0.067	0.085	0.109	0.135	0.164	0.196	0.227	0.255	0.281	0.302	0.321	0.337	0.348
	N02	Sample X8	0.055	0.056	0.064	0.056	0.058	0.058	0.058	0.059	0.066	0.076	0.09	0.107	0.121	0.143	0.168	0.193	0.215	0.238	0.26	0.279	0.299
	O02	Sample X8	0.055	0.055	0.055	0.055	0.056	0.056	0.056	0.06	0.079	0.1	0.126	0.154	0.18	0.209	0.236	0.261	0.283	0.301	0.317	0.33	0.34
	P02	Sample X8	0.063	0.058	0.058	0.058	0.059	0.059	0.06	0.062	0.069	0.082	0.101	0.127	0.155	0.184	0.214	0.242	0.269	0.293	0.316	0.333	0.347
EchOce GHA SAIMR Echis 1in4	A03	Sample X9	0.072	0.071	0.071	0.07	0.071	0.07	0.07	0.072	0.083	0.101	0.129	0.161	0.194	0.228	0.262	0.291	0.316	0.338	0.357	0.37	0.379
	B03	Sample X9	0.068	0.068	0.067	0.067	0.068	0.068	0.068	0.07	0.073	0.082	0.094	0.107	0.13	0.148	0.174	0.198	0.224	0.25	0.275	0.297	0.315
	C03	Sample X9	0.078	0.077	0.077	0.075	0.077	0.076	0.076	0.08	0.092	0.107	0.121	0.142	0.169	0.197	0.228	0.259	0.288	0.315	0.339	0.358	0.375
	D03	Sample X9	0.073	0.073	0.071	0.071	0.073	0.072	0.074	0.076	0.083	0.095	0.106	0.12	0.142	0.17	0.206	0.244	0.28	0.311	0.337	0.357	0.372
EchOce GHA SAIMR Echis 1in8	E03	Sample X10	0.067	0.068	0.068	0.068	0.07	0.07	0.07	0.073	0.085	0.107	0.136	0.166	0.195	0.228	0.26	0.29	0.316	0.337	0.355	0.369	0.381
	F03	Sample X10	0.061	0.058	0.058	0.057	0.058	0.058	0.059	0.06	0.066	0.078	0.092	0.113	0.131	0.15	0.172	0.195	0.218	0.242	0.264	0.284	0.303
	G03	Sample X10	0.064	0.065	0.064	0.065	0.066	0.065	0.066	0.07	0.084	0.1	0.129	0.159	0.184	0.215	0.246	0.277	0.303	0.326	0.345	0.36	0.371
	H03	Sample X10	0.06	0.06	0.059	0.059	0.06	0.06	0.061	0.062	0.068	0.08	0.096	0.116	0.14	0.166	0.193	0.22	0.247	0.275	0.3	0.321	0.34
EchOce GHA SAIMR Echis 1in16	I03	Sample X11	0.058	0.058	0.057	0.057	0.058	0.059	0.06	0.07	0.082	0.098	0.124	0.151	0.18	0.208	0.238	0.265	0.29	0.312	0.331	0.347	0.36
	J03	Sample X11	0.065	0.057	0.056	0.056	0.057	0.058	0.059	0.061	0.072	0.087	0.105	0.127	0.155	0.184	0.215	0.245	0.276	0.303	0.327	0.347	0.364
	K03	Sample X11	0.06	0.06	0.057	0.056	0.057	0.058	0.058	0.061	0.073	0.09	0.122	0.145	0.171	0.2	0.229	0.257	0.281	0.304	0.322	0.339	0.352
	L03	Sample X11	0.066	0.061	0.062	0.059	0.059	0.059	0.06	0.064	0.071	0.081	0.098	0.118	0.14	0.164	0.19	0.216	0.242	0.265	0.29	0.31	0.328
EchOce GHA SAIMR Echis 1in32	M03	Sample X12	0.056	0.056	0.056	0.056	0.058	0.058	0.059	0.062	0.071	0.087	0.112	0.136	0.161	0.188	0.215	0.239	0.263	0.285	0.304	0.32	0.333
	N03	Sample X12	0.068	0.057	0.058	0.058	0.059	0.059	0.059	0.061	0.066	0.073	0.082	0.095	0.109	0.144	0.154	0.172	0.19	0.215	0.236	0.255	0.274
	O03	Sample X12	0.058	0.056	0.057	0.056	0.058	0.058	0.059	0.065	0.084	0.106	0.133	0.162	0.191	0.22	0.247	0.27	0.292	0.311	0.327	0.34	0.351
	P03	Sample X12	0.064	0.058	0.058	0.058	0.06	0.06	0.061	0.063	0.07	0.081	0.093	0.111	0.131	0.15	0.178	0.208	0.236	0.266	0.291	0.313	0.331
EchRom NGA VINS Echis 1in4	A07	Sample X25	0.06	0.059	0.058	0.057	0.058	0.059	0.06	0.064	0.077	0.094	0.117	0.142	0.168	0.194	0.22	0.245	0.267	0.289	0.309	0.326	0.339
	B07	Sample X25	0.058	0.058	0.058	0.057	0.058	0.059	0.06	0.068	0.084	0.092	0.109	0.133	0.154	0.18	0.206	0.231	0.257	0.279	0.299	0.318	0.333
	C07	Sample X25	0.069	0.056	0.055	0.055	0.056	0.057	0.064	0.071	0.086	0.106	0.128	0.154	0.178	0.204	0.229	0.253	0.275	0.297	0.315	0.33	0.343
	D07	Sample X25	0.065	0.062	0.058	0.059	0.06	0.059	0.061	0.066	0.078	0.1	0.125	0.158	0.19	0.223	0.258	0.288	0.318	0.345	0.366	0.384	0.396
EchRom NGA VINS Echis 1in8	E07	Sample X26	0.055	0.056	0.054	0.054	0.057	0.057	0.062	0.076	0.093	0.114	0.138	0.169	0.199	0.226	0.255	0.28	0.301	0.319	0.334	0.346	0.354
	F07	Sample X26	0.055	0.055	0.054	0.054	0.055	0.056	0.064	0.082	0.094	0.117	0.141	0.161	0.183	0.208	0.232	0.255	0.276	0.293	0.308	0.32	0.329
	G07	Sample X26	0.075	0.063	0.059	0.058	0.062	0.071	0.094	0.124	0.161	0.198	0.232	0.262	0.286	0.307	0.324	0.336	0.348	0.356	0.363	0.369	0.373
	H07	Sample X26	0.064	0.059	0.059	0.058	0.059	0.06	0.068	0.084	0.098	0.12	0.148	0.177	0.205	0.233	0.262	0.287	0.31	0.332	0.351	0.367	0.379
EchRom NGA VINS Echis 1in16	I07	Sample X27	0.093	0.063	0.06	0.058	0.067	0.082	0.107	0.139	0.175	0.211	0.244	0.273	0.296	0.317	0.333	0.345	0.354	0.362	0.368	0.372	0.375
	J07	Sample X27	0.056	0.055	0.055	0.055	0.056	0.065	0.083	0.098	0.122	0.148	0.175	0.205	0.232	0.258	0.284	0.306	0.326	0.343	0.358	0.372	0.382
	K07	Sample X27	0.057	0.056	0.056	0.056	0.058	0.069	0.08	0.098	0.118	0.142	0.168	0.195	0.222	0.248	0.272	0.293	0.313	0.329	0.344	0.355	0.364
	L07	Sample X27	0.056	0.056	0.055	0.056	0.058	0.068	0.091	0.113	0.137	0.161	0.185	0.212	0.238	0.263	0.288	0.31	0.333	0.352	0.37	0.386	0.397
EchRom NGA VINS Echis 1in32	M07	Sample X28	0.058	0.056	0.059	0.09	0.136	0.188	0.237	0.279	0.31	0.335	0.352	0.364	0.372	0.377	0.381	0.383	0.386	0.386	0.388	0.389	0.389
	N07	Sample X28	0.058	0.057	0.057	0.073	0.102	0.136	0.176	0.214	0.248	0.276	0.3	0.32	0.336	0.348	0.358	0.366	0.37	0.375	0.379	0.381	0.382
	O07	Sample X28	0.055	0.055	0.075	0.141	0.214	0.271	0.31	0.334	0.348	0.356	0.361	0.366	0.367	0.367	0.37	0.371	0.372	0.371	0.373	0.374	0.374
	P07	Sample X28	0.057	0.055	0.054	0.068	0.097	0.135	0.178	0.218	0.255	0.287	0.312	0.333	0.349	0.36	0.37	0.375	0.381	0.384	0.387	0.388	0.39
EchRom CAM VINS Echis 1in4	A08	Sample X29	0.057	0.057	0.057	0.056	0.057	0.057	0.059	0.068	0.086	0.108	0.132	0.16	0.188	0.215	0.244	0.269	0.291	0.311	0.329	0.342	0.354
	B08	Sample X29	0.057	0.056	0.056	0.056	0.056	0.056	0.057	0.061	0.071	0.086	0.106	0.129	0.151	0.176	0.201	0.225	0.249	0.272	0.292	0.31	0.324
	C08	Sample X29	0.06	0.058	0.057	0.058	0.059	0.059	0.06	0.065	0.075	0.091	0.107	0.132	0.163	0.194	0.226	0.258	0.286	0.312	0.335	0.353	0.368
	D08	Sample X29	0.082	0.081	0.081	0.081	0.082	0.082	0.084	0.09	0.098	0.114	0.136	0.173	0.208	0.243	0.278	0.307	0.334	0.357	0.378	0.395	0.409
EchRom CAM VINS Echis 1in8	E08	Sample X30	0.056	0.056	0.055	0.056	0.058	0.058	0.06	0.065	0.079	0.099	0.122	0.152	0.204	0.221	0.247	0.272	0.296	0.314	0.331	0.344	0.354
	F08	Sample X30	0.056	0.055	0.055	0.055	0.055	0.055	0.056	0.059	0.067	0.081	0.106	0.132	0.154	0.178	0.203	0.228	0.251	0.272	0.292	0.308	0.323
	G08	Sample X30	0.057	0.058	0.058	0.059	0.06	0.06	0.062	0.068	0.082	0.095	0.114	0.138	0.164	0.188	0.212	0.235	0.258	0.28	0.302	0.321	0.336
	H08	Sample X30	0.056	0.056	0.056	0.057	0.058	0.059	0.06	0.062	0.067	0.078	0.092	0.112	0.134	0.152	0.179	0.206	0.231	0.254	0.278	0.3	0.319
EchRom CAM VINS Echis 1in16	I08	Sample X31	0.06	0.056	0.056	0.055	0.056	0.057	0.058	0.065	0.078	0.101	0.125	0.153	0.184	0.212	0.24	0.265	0.287	0.307	0.325	0.338	0.349
	J08	Sample X31	0.06	0.06	0.059	0.06	0.061	0.061	0.063	0.068	0.082	0.105	0.127	0.158	0.188	0.218	0.246	0.27	0.293	0.312	0.328	0.34	0.35
	K08	Sample X31	0.056	0.055	0.055	0.054	0.056	0.056	0.057	0.06	0.07	0.083	0.103	0.129	0.161	0.182	0.206	0.234	0.258	0.281	0.301	0.318	0.332
	L08	Sample X31	0.055	0.056	0.055	0.055	0.056	0.057	0.058	0.061	0.069	0.08	0.095	0.108	0.123	0.141	0.17	0.181	0.203	0.224	0.246	0.264	0.282
EchRom CAM VINS Echis 1in32	M08	Sample X32	0.067	0.056	0.055	0.056	0.057	0.059	0.062	0.073	0.087	0.111	0.133	0.159	0.188	0.211	0.237	0.262	0.284	0.304	0.321	0.334	0.344
	N08	Sample X32	0.054	0.055	0.054	0.054	0.056	0.056	0.061	0.069	0.084	0.1	0.122	0.147	0.171	0.195	0.219	0.242	0.266	0.287	0.306	0.323	0.339
	O08	Sample X32	0.054	0.054	0.053	0.053	0.055	0.054	0.056	0.067	0.084	0.108	0.133	0.161	0.188	0.215	0.242	0.265	0.287	0.306	0.322	0.334	0.345
	P08	Sample X32	0.056	0.056	0.056	0.055	0.057	0.056	0.057	0.063	0.079	0.103	0.13	0.158	0.185	0.211	0.238	0.265	0.288	0.308	0.327	0.343	0.355
EchOce GHA VINS Echis 1in4	A09	Sample X33	0.065	0.064	0.062	0.061	0.06	0.059	0.06	0.068	0.083	0.106	0.136	0.167	0.197	0.228	0.256	0.282	0.305	0.324	0.341	0.354	0.364
	B09	Sample X33	0.058	0.056	0.057	0.056	0.057	0.057	0.058	0.06	0.068	0.078	0.092	0.107	0.127	0.148	0.172	0.194	0.217	0.241	0.263	0.284	0.302
	C09	Sample X33	0.057	0.057	0.056	0.056	0.057	0.058	0.059	0.064	0.076	0.092	0.116	0.15	0.183	0.21	0.24	0.266	0.29	0.312	0.331	0.346	0.359
	D09	Sample X33	0.056	0.056	0.056	0.056	0.056	0.057	0.06	0.068	0.094	0.13	0.171	0.215	0.244	0.272	0.294	0.313	0.327	0.34	0.349	0.358	0.365
EchOce GHA VINS Echis 1in8	E09	Sample X34	0.054	0.055	0.055	0.054	0.057	0.057	0.058	0.065	0.085	0.109	0.138	0.168	0.201	0.232	0.257	0.281	0.301	0.317	0.331	0.342	0.351
	F09	Sample X34	0.054	0.054	0.053	0.053	0.054	0.054	0.055	0.063	0.075	0.107	0.13	0.173	0.198	0.214	0.235	0.261	0.282	0.301	0.318	0.332	0.344
	G09	Sample X34	0.06	0.058	0.056	0.056	0.058	0.058	0.06	0.068	0.084	0.101	0.135	0.158	0.187	0.215	0.243	0.268	0.289	0.308	0.324	0.337	0.348
	H09	Sample X34	0.056	0.056	0.055	0.055	0.057	0.057	0.058	0.062	0.072	0.086	0.103	0.12	0.14	0.165	0.19	0.215	0.24	0.264	0.287	0.308	0.325
EchOce GHA VINS Echis 1in16	I09	Sample X35	0.055	0.055	0.055	0.054	0.057	0.056	0.058	0.062	0.071	0.086	0.105	0.131	0.157	0.184	0.209	0.234	0.259	0.283	0.302	0.319	0.334
	J09	Sample X35	0.058	0.058	0.058	0.058	0.06	0.06	0.061	0.066	0.075	0.09	0.108	0.13	0.152	0.178	0.204	0.23	0.254	0.276	0.297	0.316	0.331
	K09	Sample X35	0.056	0.055	0.055	0.055	0.056	0.056	0.057	0.061	0.071	0.084	0.111	0.127	0.144	0.169	0.194	0.219	0.245	0.27	0.29	0.309	0.326
	L09	Sample X35	0.056	0.055	0.055	0.056	0.058	0.057	0.058	0.061	0.071	0.086	0.105	0.12	0.145	0.168	0.194	0.219	0.244	0.271	0.296	0.318	0.337
EchOce GHA VINS Echis 1in32	M09	Sample X36	0.058	0.056	0.054	0.054	0.056	0.056	0.057	0.063	0.072	0.089	0.108	0.129	0.153	0.178	0.203	0.228	0.25	0.271	0.292	0.307	0.321
	N09	Sample X36	0.054	0.054	0.054	0.054	0.056	0.056	0.056	0.061	0.072	0.087	0.106	0.129	0.156	0.184	0.213	0.239	0.265	0.288	0.31	0.329	0.343
	O09	Sample X36	0.055	0.056	0.055	0.055	0.056	0.056	0.057	0.066	0.084	0.111	0.14	0.172	0.201	0.23	0.256	0.279	0.3	0.317	0.332	0.345	0.356
	P09	Sample X36	0.055	0.054	0.055	0.055	0.056	0.056	0.058	0.065	0.082	0.109	0.13	0.16	0.194	0.223	0.253	0.281	0.305	0.326	0.344	0.358	0.369
EchRom NGA EchiTAb G 1in4	A13	Sample X49	0.111	0.104	0.101	0.115	0.14	0.172	0.211	0.246	0.279	0.309	0.333	0.352	0.369	0.383	0.394	0.401	0.406	0.411	0.415	0.417	0.418
	B13	Sample X49	0.07	0.071	0.076	0.096	0.125	0.158	0.192	0.224	0.252	0.278	0.3	0.319	0.333	0.347	0.358	0.365	0.372	0.376	0.381	0.384	0.386
	C13	Sample X49	0.071	0.071	0.083	0.113	0.152	0.189	0.225	0.258	0.285	0.309	0.33	0.348	0.364	0.378	0.389	0.397	0.406	0.41	0.416	0.419	0.42
	D13	Sample X49	0.066	0.066	0.071	0.093	0.124	0.159	0.193	0.225	0.253	0.276	0.297	0.315	0.331	0.343	0.355	0.363	0.369	0.374	0.38	0.382	0.384
EchRom NGA EchiTAb G 1in8	E13	Sample X50	0.064	0.098	0.196	0.27	0.311	0.329	0.338	0.342	0.345	0.348	0.349	0.352	0.353	0.353	0.356	0.355	0.357	0.357	0.359	0.359	0.36
	F13	Sample X50	0.066	0.07	0.12	0.189	0.248	0.287	0.313	0.329	0.34	0.347	0.351	0.354	0.356	0.355	0.358	0.359	0.36	0.362	0.362	0.363	0.364
	G13	Sample X50	0.084	0.09	0.14	0.214	0.274	0.314	0.342	0.359	0.37	0.377	0.38	0.384	0.386	0.386	0.388	0.39	0.39	0.391	0.391	0.392	0.393
	H13	Sample X50	0.076	0.076	0.121	0.19	0.253	0.294	0.322	0.341	0.352	0.36	0.364	0.367	0.369	0.37	0.371	0.372	0.374	0.374	0.375	0.376	0.376
EchRom NGA EchiTAb G 1in16	I13	Sample X51	0.066	0.162	0.283	0.313	0.32	0.324	0.326	0.327	0.33	0.332	0.332	0.333	0.334	0.335	0.337	0.337	0.337	0.337	0.339	0.339	0.339
	J13	Sample X51	0.084	0.178	0.291	0.32	0.327	0.33	0.333	0.335	0.336	0.338	0.339	0.34	0.341	0.341	0.343	0.343	0.344	0.345	0.346	0.346	0.346
	K13	Sample X51	0.078	0.186	0.29	0.322	0.33	0.334	0.337	0.339	0.341	0.343	0.344	0.344	0.346	0.347	0.348	0.348	0.349	0.35	0.35	0.35	0.351
	L13	Sample X51	0.084	0.158	0.265	0.314	0.331	0.338	0.342	0.344	0.346	0.348	0.349	0.351	0.353	0.353	0.354	0.356	0.357	0.357	0.358	0.36	0.36
EchRom NGA EchiTAb G 1in32	M13	Sample X52	0.096	0.271	0.289	0.293	0.298	0.299	0.3	0.303	0.304	0.305	0.306	0.307	0.307	0.308	0.309	0.309	0.31	0.31	0.311	0.31	0.311
	N13	Sample X52	0.09	0.242	0.29	0.301	0.305	0.308	0.311	0.313	0.314	0.317	0.318	0.319	0.32	0.321	0.323	0.325	0.326	0.326	0.326	0.327	0.328
	O13	Sample X52	0.116	0.304	0.314	0.319	0.321	0.322	0.325	0.326	0.327	0.328	0.327	0.328	0.328	0.329	0.329	0.329	0.329	0.329	0.329	0.329	0.329
	P13	Sample X52	0.088	0.239	0.292	0.304	0.309	0.311	0.314	0.316	0.317	0.319	0.32	0.323	0.322	0.324	0.325	0.325	0.328	0.327	0.328	0.33	0.329
EchRom CAM EchiTAb G 1in4	A14	Sample X53	0.066	0.066	0.065	0.065	0.066	0.068	0.075	0.084	0.098	0.115	0.136	0.161	0.185	0.209	0.235	0.258	0.282	0.303	0.324	0.341	0.356
	B14	Sample X53	0.073	0.072	0.072	0.072	0.072	0.075	0.082	0.088	0.099	0.115	0.129	0.146	0.163	0.182	0.202	0.224	0.244	0.264	0.285	0.305	0.324
	C14	Sample X53	0.071	0.07	0.07	0.07	0.071	0.075	0.083	0.094	0.107	0.123	0.14	0.16	0.182	0.205	0.228	0.25	0.273	0.294	0.316	0.335	0.352
	D14	Sample X53	0.069	0.069	0.068	0.068	0.069	0.072	0.078	0.079	0.092	0.1	0.109	0.12	0.132	0.145	0.158	0.173	0.187	0.202	0.219	0.236	0.251
EchRom CAM EchiTAb G 1in8	E14	Sample X54	0.057	0.058	0.058	0.059	0.071	0.088	0.109	0.128	0.15	0.175	0.199	0.225	0.249	0.272	0.294	0.313	0.332	0.345	0.36	0.37	0.379
	F14	Sample X54	0.057	0.057	0.057	0.057	0.064	0.076	0.096	0.106	0.122	0.142	0.164	0.19	0.215	0.24	0.266	0.289	0.311	0.329	0.345	0.358	0.368
	G14	Sample X54	0.073	0.073	0.072	0.071	0.079	0.09	0.109	0.133	0.16	0.19	0.218	0.245	0.272	0.294	0.315	0.333	0.348	0.36	0.369	0.376	0.382
	H14	Sample X54	0.094	0.092	0.092	0.092	0.097	0.107	0.12	0.135	0.154	0.172	0.194	0.218	0.241	0.263	0.286	0.309	0.329	0.346	0.364	0.379	0.392
EchRom CAM EchiTAb G 1in16	I14	Sample X55	0.063	0.064	0.065	0.078	0.1	0.124	0.151	0.18	0.206	0.23	0.251	0.272	0.289	0.304	0.32	0.332	0.343	0.353	0.363	0.37	0.377
	J14	Sample X55	0.074	0.074	0.073	0.082	0.089	0.105	0.126	0.151	0.176	0.2	0.222	0.244	0.264	0.282	0.297	0.312	0.325	0.336	0.346	0.354	0.361
	K14	Sample X55	0.06	0.06	0.06	0.071	0.09	0.115	0.138	0.16	0.185	0.209	0.232	0.252	0.27	0.288	0.306	0.32	0.334	0.346	0.357	0.366	0.374
	L14	Sample X55	0.078	0.078	0.079	0.089	0.1	0.118	0.14	0.162	0.185	0.208	0.228	0.248	0.265	0.281	0.296	0.31	0.323	0.336	0.348	0.357	0.366
EchRom CAM EchiTAb G 1in32	M14	Sample X56	0.101	0.104	0.127	0.17	0.218	0.265	0.302	0.331	0.354	0.371	0.383	0.393	0.4	0.404	0.408	0.411	0.412	0.414	0.416	0.417	0.416
	N14	Sample X56	0.068	0.068	0.081	0.11	0.146	0.182	0.217	0.246	0.271	0.291	0.309	0.325	0.34	0.351	0.361	0.37	0.377	0.383	0.388	0.391	0.393
	O14	Sample X56	0.087	0.087	0.102	0.144	0.193	0.238	0.277	0.307	0.33	0.345	0.356	0.363	0.368	0.37	0.372	0.374	0.375	0.375	0.376	0.376	0.376
	P14	Sample X56	0.095	0.096	0.108	0.135	0.171	0.206	0.239	0.271	0.297	0.322	0.341	0.36	0.373	0.387	0.4	0.408	0.417	0.42	0.426	0.431	0.433
EchOce GHA EchiTAb G 1in4	A15	Sample X57	0.076	0.074	0.073	0.072	0.073	0.073	0.078	0.086	0.099	0.115	0.136	0.159	0.184	0.209	0.235	0.259	0.281	0.303	0.322	0.339	0.353
	B15	Sample X57	0.072	0.071	0.07	0.069	0.071	0.077	0.09	0.108	0.123	0.143	0.162	0.183	0.203	0.225	0.249	0.27	0.29	0.309	0.328	0.344	0.357
	C15	Sample X57	0.112	0.111	0.11	0.109	0.11	0.111	0.101	0.11	0.125	0.145	0.169	0.199	0.232	0.268	0.303	0.333	0.359	0.378	0.396	0.407	0.416
	D15	Sample X57	0.062	0.062	0.062	0.062	0.062	0.064	0.07	0.081	0.087	0.1	0.112	0.125	0.137	0.149	0.164	0.178	0.192	0.209	0.225	0.241	0.257
EchOce GHA EchiTAb G 1in8	E15	Sample X58	0.065	0.064	0.064	0.064	0.066	0.074	0.083	0.107	0.117	0.129	0.145	0.166	0.187	0.208	0.23	0.251	0.27	0.29	0.308	0.324	0.339
	F15	Sample X58	0.057	0.057	0.057	0.057	0.058	0.066	0.086	0.104	0.136	0.166	0.197	0.229	0.258	0.285	0.308	0.326	0.341	0.354	0.364	0.371	0.376
	G15	Sample X58	0.077	0.076	0.075	0.075	0.076	0.082	0.092	0.107	0.123	0.145	0.17	0.197	0.222	0.247	0.273	0.296	0.318	0.339	0.357	0.371	0.381
	H15	Sample X58	0.062	0.062	0.063	0.062	0.063	0.07	0.079	0.091	0.106	0.122	0.14	0.163	0.186	0.209	0.234	0.257	0.28	0.3	0.32	0.337	0.35
EchOce GHA EchiTAb G 1in16	I15	Sample X59	0.059	0.059	0.058	0.06	0.073	0.09	0.11	0.135	0.16	0.186	0.211	0.236	0.258	0.279	0.3	0.319	0.336	0.349	0.363	0.373	0.382
	J15	Sample X59	0.08	0.08	0.079	0.079	0.083	0.091	0.098	0.111	0.127	0.143	0.163	0.184	0.204	0.223	0.243	0.26	0.277	0.292	0.308	0.321	0.332
	K15	Sample X59	0.06	0.06	0.06	0.061	0.072	0.088	0.104	0.12	0.141	0.163	0.186	0.208	0.231	0.253	0.274	0.294	0.313	0.329	0.344	0.355	0.365
	L15	Sample X59	0.079	0.079	0.079	0.078	0.084	0.094	0.097	0.11	0.122	0.136	0.151	0.168	0.185	0.203	0.22	0.238	0.254	0.269	0.286	0.3	0.313
EchOce GHA EchiTAb G 1in32	M15	Sample X60	0.086	0.084	0.085	0.092	0.111	0.137	0.168	0.198	0.228	0.257	0.284	0.309	0.33	0.348	0.364	0.376	0.386	0.394	0.401	0.407	0.409
	N15	Sample X60	0.062	0.063	0.062	0.07	0.083	0.091	0.111	0.134	0.161	0.19	0.217	0.242	0.264	0.284	0.302	0.318	0.332	0.344	0.354	0.362	0.369
	O15	Sample X60	0.072	0.071	0.071	0.078	0.094	0.118	0.145	0.173	0.201	0.228	0.253	0.277	0.296	0.314	0.33	0.343	0.353	0.362	0.37	0.374	0.378
	P15	Sample X60	0.092	0.093	0.092	0.097	0.106	0.114	0.128	0.141	0.159	0.176	0.195	0.215	0.232	0.248	0.267	0.282	0.297	0.312	0.326	0.338	0.347
EchRom NGA only	A19	Sample X73	0.213	0.248	0.252	0.255	0.259	0.26	0.261	0.263	0.264	0.265	0.266	0.266	0.267	0.268	0.269	0.269	0.27	0.27	0.272	0.272	0.271
	B19	Sample X73	0.222	0.246	0.25	0.252	0.256	0.256	0.258	0.26	0.26	0.262	0.262	0.263	0.263	0.264	0.265	0.265	0.266	0.266	0.266	0.267	0.266
	C19	Sample X73	0.234	0.263	0.268	0.272	0.275	0.277	0.279	0.28	0.282	0.283	0.284	0.285	0.285	0.286	0.287	0.287	0.288	0.289	0.29	0.29	0.29
	D19	Sample X73	0.22	0.244	0.247	0.251	0.253	0.255	0.258	0.258	0.259	0.26	0.261	0.261	0.262	0.262	0.264	0.263	0.264	0.264	0.265	0.266	0.266
EchRom CAM only	E19	Sample X74	0.171	0.244	0.252	0.255	0.258	0.26	0.261	0.262	0.264	0.265	0.266	0.267	0.267	0.267	0.268	0.269	0.269	0.27	0.271	0.27	0.27
	F19	Sample X74	0.191	0.262	0.269	0.273	0.277	0.279	0.28	0.282	0.283	0.284	0.286	0.286	0.286	0.287	0.288	0.288	0.288	0.289	0.29	0.29	0.29
	G19	Sample X74	0.159	0.244	0.252	0.254	0.258	0.26	0.261	0.262	0.263	0.264	0.265	0.267	0.266	0.266	0.268	0.268	0.269	0.269	0.27	0.27	0.27
	H19	Sample X74	0.181	0.247	0.254	0.257	0.26	0.262	0.264	0.265	0.266	0.268	0.268	0.269	0.269	0.269	0.271	0.271	0.272	0.271	0.273	0.273	0.273
EchOce GHA only	I19	Sample X75	0.101	0.224	0.257	0.263	0.268	0.27	0.271	0.273	0.275	0.275	0.276	0.277	0.277	0.278	0.278	0.279	0.279	0.28	0.28	0.28	0.28
	J19	Sample X75	0.162	0.248	0.257	0.26	0.264	0.264	0.267	0.269	0.269	0.27	0.272	0.272	0.272	0.272	0.274	0.274	0.274	0.274	0.275	0.276	0.274
	K19	Sample X75	0.133	0.232	0.263	0.271	0.276	0.279	0.281	0.284	0.284	0.287	0.287	0.288	0.289	0.29	0.291	0.292	0.292	0.293	0.294	0.294	0.294
	L19	Sample X75	0.146	0.242	0.26	0.266	0.269	0.27	0.273	0.274	0.276	0.277	0.277	0.278	0.279	0.279	0.281	0.28	0.281	0.281	0.282	0.282	0.282
PBS only	I20	Sample X79	0.055	0.055	0.055	0.054	0.057	0.057	0.058	0.066	0.08	0.103	0.131	0.16	0.182	0.205	0.231	0.252	0.273	0.29	0.308	0.322	0.333
	J20	Sample X79	0.058	0.058	0.057	0.058	0.06	0.06	0.061	0.067	0.082	0.088	0.116	0.138	0.164	0.186	0.21	0.234	0.255	0.275	0.292	0.307	0.319
	K20	Sample X79	0.055	0.055	0.056	0.056	0.057	0.058	0.059	0.061	0.068	0.081	0.094	0.109	0.132	0.15	0.187	0.203	0.221	0.237	0.255	0.271	0.286
	L20	Sample X79	0.061	0.061	0.062	0.062	0.064	0.065	0.065	0.073	0.082	0.095	0.11	0.121	0.139	0.167	0.178	0.196	0.213	0.233	0.254	0.275	0.293
Empty	M20	Sample X80	0.054	0.054	0.055	0.056	0.057	0.057	0.059	0.065	0.074	0.09	0.126	0.164	0.181	0.273	0.205	0.227	0.25	0.269	0.287	0.303	0.314
	N20	Sample X80	0.057	0.058	0.058	0.058	0.059	0.059	0.061	0.067	0.078	0.09	0.104	0.141	0.163	0.195	0.216	0.228	0.244	0.265	0.283	0.301	0.319
	O20	Sample X80	0.055	0.054	0.054	0.054	0.056	0.056	0.058	0.066	0.089	0.098	0.134	0.166	0.19	0.218	0.238	0.268	0.291	0.309	0.326	0.339	0.351
	P20	Sample X80	0.058	0.058	0.058	0.058	0.06	0.06	0.061	0.068	0.081	0.112	0.147	0.165	0.204	0.231	0.262	0.288	0.311	0.331	0.348	0.363	0.375
SAIMR Echis 1in4	A21	Sample X81	0.089	0.085	0.083	0.077	0.077	0.076	0.077	0.081	0.091	0.102	0.12	0.141	0.165	0.191	0.217	0.241	0.264	0.286	0.305	0.323	0.337
	B21	Sample X81	0.082	0.08	0.08	0.078	0.078	0.078	0.078	0.083	0.096	0.115	0.139	0.173	0.21	0.247	0.282	0.315	0.342	0.363	0.38	0.393	0.402
	C21	Sample X81	0.072	0.072	0.07	0.069	0.07	0.069	0.067	0.071	0.082	0.096	0.114	0.137	0.162	0.188	0.214	0.24	0.266	0.289	0.311	0.329	0.343
	D21	Sample X81	0.088	0.086	0.084	0.083	0.082	0.081	0.081	0.083	0.093	0.107	0.125	0.147	0.17	0.197	0.224	0.25	0.273	0.297	0.318	0.336	0.351
SAIMR Echis 1in8	E21	Sample X82	0.055	0.055	0.055	0.054	0.056	0.056	0.059	0.069	0.092	0.128	0.158	0.187	0.214	0.234	0.257	0.278	0.295	0.312	0.325	0.336	0.344
	F21	Sample X82	0.055	0.055	0.055	0.054	0.055	0.055	0.058	0.065	0.076	0.095	0.117	0.152	0.178	0.205	0.234	0.26	0.285	0.308	0.327	0.344	0.356
	G21	Sample X82	0.057	0.057	0.056	0.056	0.058	0.057	0.059	0.065	0.074	0.09	0.106	0.119	0.142	0.166	0.19	0.213	0.234	0.255	0.277	0.297	0.314
	H21	Sample X82	0.062	0.062	0.061	0.06	0.062	0.061	0.063	0.072	0.09	0.115	0.144	0.174	0.202	0.229	0.255	0.277	0.298	0.314	0.329	0.34	0.349
SAIMR Echis 1in16	I21	Sample X83	0.055	0.054	0.054	0.053	0.054	0.054	0.058	0.071	0.096	0.119	0.141	0.165	0.192	0.218	0.243	0.265	0.285	0.302	0.317	0.33	0.34
	J21	Sample X83	0.065	0.059	0.056	0.055	0.057	0.056	0.058	0.07	0.086	0.107	0.13	0.155	0.179	0.208	0.23	0.251	0.272	0.288	0.304	0.315	0.325
	K21	Sample X83	0.058	0.056	0.055	0.056	0.057	0.057	0.058	0.061	0.07	0.096	0.111	0.127	0.151	0.171	0.195	0.218	0.243	0.265	0.288	0.306	0.321
	L21	Sample X83	0.054	0.054	0.054	0.054	0.055	0.055	0.057	0.062	0.072	0.085	0.123	0.12	0.148	0.169	0.194	0.218	0.243	0.266	0.287	0.306	0.322
SAIMR Echis 1in32	M21	Sample X84	0.057	0.055	0.054	0.054	0.055	0.055	0.056	0.06	0.068	0.084	0.11	0.123	0.156	0.184	0.215	0.246	0.272	0.294	0.311	0.325	0.334
	N21	Sample X84	0.055	0.055	0.056	0.055	0.057	0.057	0.058	0.062	0.072	0.085	0.103	0.119	0.138	0.16	0.184	0.204	0.224	0.242	0.26	0.276	0.29
	O21	Sample X84	0.054	0.054	0.054	0.054	0.055	0.055	0.057	0.062	0.072	0.088	0.105	0.137	0.161	0.186	0.213	0.236	0.261	0.285	0.307	0.327	0.341
	P21	Sample X84	0.06	0.059	0.058	0.058	0.059	0.059	0.06	0.066	0.079	0.096	0.127	0.14	0.158	0.178	0.203	0.228	0.251	0.272	0.289	0.303	0.314
VINS Echis 1in4	A22	Sample X85	0.06	0.059	0.058	0.058	0.06	0.06	0.062	0.068	0.078	0.098	0.131	0.15	0.172	0.196	0.223	0.247	0.268	0.289	0.308	0.324	0.338
	B22	Sample X85	0.07	0.07	0.069	0.069	0.07	0.07	0.07	0.078	0.095	0.122	0.15	0.18	0.207	0.236	0.263	0.287	0.307	0.325	0.34	0.352	0.361
	C22	Sample X85	0.072	0.072	0.071	0.07	0.072	0.073	0.084	0.104	0.126	0.153	0.177	0.196	0.221	0.239	0.256	0.274	0.291	0.308	0.326	0.342	0.356
	D22	Sample X85	0.058	0.058	0.058	0.058	0.06	0.06	0.061	0.066	0.074	0.081	0.09	0.106	0.123	0.144	0.165	0.188	0.21	0.233	0.256	0.276	0.294
VINS Echis 1in8	E22	Sample X86	0.055	0.055	0.055	0.055	0.055	0.056	0.057	0.063	0.074	0.096	0.115	0.132	0.167	0.186	0.205	0.228	0.251	0.27	0.289	0.305	0.317
	F22	Sample X86	0.079	0.079	0.078	0.078	0.08	0.08	0.082	0.092	0.119	0.147	0.178	0.205	0.232	0.257	0.283	0.305	0.327	0.346	0.364	0.377	0.388
	G22	Sample X86	0.123	0.124	0.124	0.123	0.125	0.127	0.128	0.137	0.147	0.182	0.202	0.223	0.243	0.265	0.29	0.313	0.335	0.356	0.376	0.393	0.404
	H22	Sample X86	0.058	0.058	0.058	0.058	0.06	0.06	0.066	0.08	0.08	0.094	0.115	0.149	0.174	0.198	0.219	0.241	0.263	0.282	0.301	0.317	0.331
VINS Echis 1in16	I22	Sample X87	0.055	0.056	0.055	0.054	0.056	0.056	0.057	0.061	0.076	0.096	0.123	0.145	0.168	0.194	0.218	0.241	0.263	0.281	0.298	0.312	0.323
	J22	Sample X87	0.059	0.058	0.057	0.057	0.059	0.06	0.07	0.095	0.134	0.17	0.204	0.23	0.253	0.267	0.278	0.288	0.296	0.303	0.31	0.315	0.318
	K22	Sample X87	0.055	0.055	0.055	0.056	0.056	0.056	0.057	0.061	0.068	0.079	0.092	0.12	0.639	0.226	0.603	0.309	0.39	0.381	0.384	0.709	0.732
	L22	Sample X87	0.06	0.06	0.061	0.06	0.061	0.061	0.062	0.067	0.073	0.084	0.097	0.114	0.124	0.141	0.16	0.185	0.207	0.229	0.249	0.268	0.284
VINS Echis 1in32	M22	Sample X88	0.054	0.053	0.053	0.054	0.056	0.056	0.058	0.062	0.073	0.086	0.107	0.146	0.151	0.17	0.193	0.217	0.24	0.262	0.28	0.296	0.308
	N22	Sample X88	0.077	0.078	0.078	0.078	0.08	0.08	0.081	0.085	0.095	0.112	0.129	0.151	0.173	0.196	0.221	0.243	0.265	0.283	0.298	0.312	0.321
	O22	Sample X88	0.063	0.061	0.06	0.059	0.06	0.061	0.067	0.08	0.105	0.134	0.166	0.19	0.213	0.237	0.259	0.276	0.292	0.304	0.315	0.322	0.328
	P22	Sample X88	0.055	0.056	0.055	0.055	0.057	0.057	0.058	0.064	0.072	0.084	0.101	0.127	0.163	0.199	0.234	0.261	0.287	0.312	0.334	0.352	0.369
EchiTAb G 1in4	A23	Sample X89	0.097	0.094	0.092	0.09	0.09	0.089	0.089	0.095	0.105	0.117	0.13	0.152	0.178	0.208	0.24	0.271	0.3	0.326	0.348	0.364	0.379
	B23	Sample X89	0.079	0.078	0.076	0.075	0.076	0.074	0.078	0.086	0.1	0.119	0.144	0.175	0.205	0.235	0.261	0.285	0.305	0.322	0.335	0.347	0.355
	C23	Sample X89	0.068	0.067	0.066	0.066	0.067	0.068	0.07	0.075	0.084	0.098	0.112	0.128	0.146	0.168	0.192	0.214	0.236	0.257	0.278	0.297	0.315
	D23	Sample X89	0.093	0.089	0.088	0.084	0.085	0.082	0.083	0.088	0.094	0.107	0.123	0.142	0.164	0.187	0.211	0.233	0.256	0.278	0.298	0.316	0.33
EchiTAb G 1in8	E23	Sample X90	0.053	0.054	0.053	0.054	0.054	0.054	0.056	0.065	0.077	0.106	0.126	0.153	0.174	0.196	0.218	0.24	0.262	0.284	0.302	0.318	0.332
	F23	Sample X90	0.059	0.058	0.058	0.058	0.059	0.059	0.061	0.067	0.081	0.107	0.119	0.148	0.175	0.2	0.225	0.25	0.273	0.294	0.314	0.331	0.345
	G23	Sample X90	0.08	0.078	0.078	0.078	0.078	0.078	0.081	0.088	0.098	0.107	0.129	0.15	0.177	0.2	0.227	0.254	0.279	0.302	0.326	0.346	0.362
	H23	Sample X90	0.078	0.078	0.077	0.076	0.076	0.077	0.079	0.085	0.094	0.102	0.112	0.126	0.139	0.153	0.172	0.19	0.21	0.229	0.248	0.266	0.284
EchiTAb G 1in16	I23	Sample X91	0.146	0.143	0.144	0.142	0.142	0.142	0.146	0.15	0.164	0.184	0.207	0.232	0.262	0.293	0.321	0.347	0.369	0.39	0.408	0.424	0.437
	J23	Sample X91	0.077	0.076	0.075	0.074	0.074	0.074	0.076	0.082	0.091	0.103	0.116	0.136	0.157	0.179	0.204	0.23	0.253	0.276	0.298	0.316	0.331
	K23	Sample X91	0.069	0.069	0.068	0.068	0.069	0.069	0.076	0.084	0.096	0.113	0.134	0.177	0.198	0.217	0.248	0.274	0.297	0.319	0.338	0.356	0.371
	L23	Sample X91	0.071	0.07	0.07	0.069	0.07	0.069	0.073	0.078	0.087	0.102	0.12	0.14	0.159	0.184	0.205	0.232	0.256	0.278	0.299	0.318	0.335
EchiTAb G 1in32	M23	Sample X92	0.065	0.065	0.065	0.065	0.067	0.073	0.084	0.104	0.128	0.152	0.178	0.205	0.233	0.258	0.281	0.3	0.317	0.329	0.341	0.348	0.354
	N23	Sample X92	0.057	0.057	0.066	0.093	0.135	0.18	0.225	0.264	0.297	0.322	0.34	0.353	0.361	0.366	0.37	0.372	0.375	0.376	0.378	0.38	0.38
	O23	Sample X92	0.091	0.118	0.192	0.262	0.308	0.336	0.353	0.363	0.37	0.373	0.375	0.377	0.377	0.377	0.38	0.381	0.38	0.38	0.382	0.382	0.382
	P23	Sample X92	0.087	0.123	0.191	0.249	0.292	0.321	0.34	0.351	0.363	0.369	0.37	0.376	0.376	0.377	0.38	0.382	0.382	0.383	0.385	0.385	0.384

## Sheet: AUC to % calcs
SE 1in4	SE 1in8	SE 1in16	SE 1in32	VINS 1in4	VINS 1in8	VINS 1in16	VINS 1in32	ETG 1in4	ETG 1in8	ETG 1in16	ETG 1in32	EchOce NGA	PBS
2.747	2.432	2.623	2.463	2.395	2.598	3.288	3.907	3.99	4.481	4.592	4.695	5.258	3.133
2.625	2.199	2.588	2.184	2.309	2.523	2.871	3.667	3.806	4.284	4.617	4.692	5.191	2.957
2.426	3.284	2.329	2.519	2.47	3.201	2.818	4.146	3.978	4.384	4.622	4.705	5.612	2.581
2.388	2.163	2.033	2.473	2.558	2.69	2.961	3.675	3.792	4.302	4.597	4.691	5.16	2.692
												5.30525	2.84075	AVG
% change													% clotting remaining			EchRom NGA
-48.2211	-54.1586	-50.5584	-53.5743	-54.856	-51.0296	-38.0237	-26.356	-24.7915	-15.5365	-13.4442	-11.5028		51.7789	45.8414	49.4416	46.4257	45.144	48.9704	61.9763	73.644	75.2085	84.4635	86.5558	88.4972
-50.5207	-58.5505	-51.2181	-58.8332	-56.4771	-52.4433	-45.8838	-30.8798	-28.2597	-19.2498	-12.973	-11.5593		49.4793	41.4495	48.7819	41.1668	43.5229	47.5567	54.1162	69.1202	71.7403	80.7502	87.027	88.4407
-54.2717	-38.0991	-56.1001	-52.5187	-53.4423	-39.6635	-46.8828	-21.851	-25.0177	-17.3649	-12.8788	-11.3143		45.7283	61.9009	43.8999	47.4813	46.5577	60.3365	53.1172	78.149	74.9823	82.6351	87.1212	88.6857
-54.988	-59.2291	-61.6795	-53.3858	-51.7836	-49.2955	-44.1874	-30.729	-28.5236	-18.9105	-13.35	-11.5782		45.012	40.7709	38.3205	46.6142	48.2164	50.7045	55.8126	69.271	71.4764	81.0895	86.65	88.4218
SE 1in4	SE 1in8	SE 1in16	SE 1in32	VINS 1in4	VINS 1in8	VINS 1in16	VINS 1in32	ETG 1in4	ETG 1in8	ETG 1in16	ETG 1in32	EchOce CAM	PBS
3.021	2.791	2.513	2.36	2.529	2.519	2.478	2.527	2.606	3.105	3.532	4.331	5.226	3.133
3.017	2.727	1.993	1.984	2.231	2.228	2.543	2.391	2.476	2.842	3.35	3.948	5.608	2.957
2.731	2.62	2.3	2.453	2.379	2.352	2.26	2.502	2.649	3.256	3.379	4.214	5.211	2.581
2.047	2.082	1.913	2.301	2.833	2.079	1.943	2.484	2.065	3.259	3.446	4.136	5.276	2.692
												5.33025	2.84075
% change													% clotting remaining			EchRom CAM
-43.3235	-47.6385	-52.854	-55.7244	-52.5538	-52.7414	-53.5106	-52.5913	-51.1092	-41.7476	-33.7367	-18.7468		56.6765	52.3615	47.146	44.2756	47.4462	47.2586	46.4894	47.4087	48.8908	58.2524	66.2633	81.2532
-43.3985	-48.8392	-62.6096	-62.7785	-58.1446	-58.2008	-52.2912	-55.1428	-53.5481	-46.6817	-37.1512	-25.9322		56.6015	51.1608	37.3904	37.2215	41.8554	41.7992	47.7088	44.8572	46.4519	53.3183	62.8488	74.0678
-48.7641	-50.8466	-56.8501	-53.9796	-55.3679	-55.8745	-57.6005	-53.0604	-50.3025	-38.9147	-36.6071	-20.9418		51.2359	49.1534	43.1499	46.0204	44.6321	44.1255	42.3995	46.9396	49.6975	61.0853	63.3929	79.0582
-61.5965	-60.9399	-64.1105	-56.8313	-46.8505	-60.9962	-63.5477	-53.3981	-61.2589	-38.8584	-35.3501	-22.4051		38.4035	39.0601	35.8895	43.1687	53.1495	39.0038	36.4523	46.6019	38.7411	61.1416	64.6499	77.5949
SE 1in4	SE 1in8	SE 1in16	SE 1in32	VINS 1in4	VINS 1in8	VINS 1in16	VINS 1in32	ETG 1in4	ETG 1in8	ETG 1in16	ETG 1in32	EchOce GHA	PBS
2.958	2.967	2.782	2.614	2.909	2.887	2.568	2.53	2.95	2.964	3.495	4.069	5.351	3.133
2.407	2.301	2.609	2.109	2.279	2.794	2.571	2.575	3.138	3.329	3.191	3.549	5.321	2.957
2.886	2.875	2.711	2.839	2.756	2.83	2.481	2.889	3.506	3.268	3.32	3.854	5.581	2.581
2.699	2.476	2.466	2.398	3.113	2.452	2.475	2.846	2.293	2.924	3.031	3.579	5.421	2.692
												5.4185	2.84075
% change													% clotting remaining			EchOce GHA
-45.4092	-45.2431	-48.6574	-51.7579	-46.3136	-46.7196	-52.6068	-53.3081	-45.5569	-45.2985	-35.4988	-24.9054		54.5908	54.7569	51.3426	48.2421	53.6864	53.2804	47.3932	46.6919	54.4431	54.7015	64.5012	75.0946
-55.5781	-57.5344	-51.8501	-61.0778	-57.9404	-48.4359	-52.5514	-52.4776	-42.0873	-38.5623	-41.1092	-34.5022		44.4219	42.4656	48.1499	38.9222	42.0596	51.5641	47.4486	47.5224	57.9127	61.4377	58.8908	65.4978
-46.738	-46.941	-49.9677	-47.6054	-49.1372	-47.7715	-54.2124	-46.6827	-35.2957	-39.6881	-38.7284	-28.8733		53.262	53.059	50.0323	52.3946	50.8628	52.2285	45.7876	53.3173	64.7043	60.3119	61.2716	71.1267
-50.1892	-54.3047	-54.4892	-55.7442	-42.5487	-54.7476	-54.3232	-47.4762	-57.682	-46.0367	-44.062	-33.9485		49.8108	45.6953	45.5108	44.2558	57.4513	45.2524	45.6768	52.5238	42.318	53.9633	55.938	66.0515

## Sheet: venom & pbs
		Time	0 min	2 min 21 s	4 min 42 s	7 min 3 s	9 min 24 s	11 min 45 s	14 min 6 s	16 min 27 s	18 min 48 s	21 min 9 s	23 min 30 s	25 min 51 s	28 min 12 s	30 min 33 s	32 min 54 s	35 min 15 s	37 min 36 s	39 min 57 s	42 min 18 s	44 min 39 s	47 min	49 min 21 s	51 min 42 s	54 min 3 s	56 min 24 s	58 min 45 s	61 min 6 s	63 min 27 s	65 min 48 s	68 min 9 s	70 min 30 s	72 min 51 s	75 min 12 s	77 min 33 s	79 min 54 s	82 min 15 s	84 min 36 s	86 min 57 s	89 min 18 s	91 min 39 s	94 min	96 min 21 s	98 min 42 s	101 min 3 s	103 min 24 s	105 min 45 s	108 min 6 s
EchRom NGA only	A19	Sample X73	0.213	0.248	0.252	0.255	0.259	0.26	0.261	0.263	0.264	0.265	0.266	0.266	0.267	0.268	0.269	0.269	0.27	0.27	0.272	0.272	0.271	0.273	0.272	0.272	0.274	0.274	0.274	0.274	0.275	0.275	0.276	0.275	0.276	0.275	0.277	0.277	0.276	0.276	0.277	0.277	0.277	0.277	0.278	0.277	0.277	0.278	0.278
	B19	Sample X73	0.222	0.246	0.25	0.252	0.256	0.256	0.258	0.26	0.26	0.262	0.262	0.263	0.263	0.264	0.265	0.265	0.266	0.266	0.266	0.267	0.266	0.267	0.268	0.268	0.269	0.269	0.268	0.269	0.269	0.269	0.27	0.27	0.269	0.27	0.27	0.27	0.269	0.27	0.27	0.27	0.27	0.271	0.27	0.271	0.27	0.271	0.271
	C19	Sample X73	0.234	0.263	0.268	0.272	0.275	0.277	0.279	0.28	0.282	0.283	0.284	0.285	0.285	0.286	0.287	0.287	0.288	0.289	0.29	0.29	0.29	0.291	0.29	0.292	0.293	0.292	0.293	0.293	0.294	0.294	0.294	0.294	0.294	0.296	0.296	0.295	0.295	0.295	0.296	0.297	0.296	0.296	0.296	0.297	0.296	0.298	0.297
	D19	Sample X73	0.22	0.244	0.247	0.251	0.253	0.255	0.258	0.258	0.259	0.26	0.261	0.261	0.262	0.262	0.264	0.263	0.264	0.264	0.265	0.266	0.266	0.266	0.266	0.266	0.268	0.268	0.268	0.268	0.268	0.268	0.269	0.268	0.269	0.27	0.27	0.27	0.269	0.27	0.271	0.271	0.27	0.271	0.271	0.271	0.27	0.271	0.271
		NGA avg	0.22225	0.25025	0.25425	0.2575	0.26075	0.262	0.264	0.26525	0.26625	0.2675	0.26825	0.26875	0.26925	0.27	0.27125	0.271	0.272	0.27225	0.27325	0.27375	0.27325	0.27425	0.274	0.2745	0.276	0.27575	0.27575	0.276	0.2765	0.2765	0.27725	0.27675	0.277	0.27775	0.27825	0.278	0.27725	0.27775	0.2785	0.27875	0.27825	0.27875	0.27875	0.279	0.27825	0.2795	0.27925
EchRom CAM only	E19	Sample X74	0.171	0.244	0.252	0.255	0.258	0.26	0.261	0.262	0.264	0.265	0.266	0.267	0.267	0.267	0.268	0.269	0.269	0.27	0.271	0.27	0.27	0.271	0.271	0.271	0.272	0.273	0.272	0.272	0.273	0.273	0.274	0.273	0.273	0.274	0.274	0.275	0.274	0.274	0.275	0.275	0.275	0.275	0.275	0.274	0.274	0.275	0.275
	F19	Sample X74	0.191	0.262	0.269	0.273	0.277	0.279	0.28	0.282	0.283	0.284	0.286	0.286	0.286	0.287	0.288	0.288	0.288	0.289	0.29	0.29	0.29	0.291	0.29	0.291	0.291	0.292	0.291	0.292	0.293	0.292	0.293	0.293	0.292	0.294	0.294	0.294	0.294	0.294	0.294	0.295	0.294	0.295	0.295	0.295	0.295	0.296	0.296
	G19	Sample X74	0.159	0.244	0.252	0.254	0.258	0.26	0.261	0.262	0.263	0.264	0.265	0.267	0.266	0.266	0.268	0.268	0.269	0.269	0.27	0.27	0.27	0.271	0.27	0.27	0.272	0.271	0.271	0.272	0.272	0.273	0.272	0.272	0.272	0.272	0.274	0.273	0.273	0.274	0.274	0.274	0.274	0.274	0.274	0.274	0.274	0.274	0.275
	H19	Sample X74	0.181	0.247	0.254	0.257	0.26	0.262	0.264	0.265	0.266	0.268	0.268	0.269	0.269	0.269	0.271	0.271	0.272	0.271	0.273	0.273	0.273	0.274	0.274	0.274	0.275	0.274	0.275	0.275	0.275	0.276	0.276	0.276	0.276	0.276	0.277	0.277	0.277	0.276	0.277	0.278	0.277	0.278	0.277	0.278	0.277	0.278	0.278
		CAM avg	0.1755	0.24925	0.25675	0.25975	0.26325	0.26525	0.2665	0.26775	0.269	0.27025	0.27125	0.27225	0.272	0.27225	0.27375	0.274	0.2745	0.27475	0.276	0.27575	0.27575	0.27675	0.27625	0.2765	0.2775	0.2775	0.27725	0.27775	0.27825	0.2785	0.27875	0.2785	0.27825	0.279	0.27975	0.27975	0.2795	0.2795	0.28	0.2805	0.28	0.2805	0.28025	0.28025	0.28	0.28075	0.281
EchOce GHA only	I19	Sample X75	0.101	0.224	0.257	0.263	0.268	0.27	0.271	0.273	0.275	0.275	0.276	0.277	0.277	0.278	0.278	0.279	0.279	0.28	0.28	0.28	0.28	0.281	0.281	0.28	0.282	0.281	0.282	0.283	0.282	0.283	0.283	0.283	0.283	0.283	0.284	0.284	0.284	0.284	0.284	0.284	0.284	0.284	0.284	0.284	0.283	0.284	0.285
	J19	Sample X75	0.162	0.248	0.257	0.26	0.264	0.264	0.267	0.269	0.269	0.27	0.272	0.272	0.272	0.272	0.274	0.274	0.274	0.274	0.275	0.276	0.274	0.276	0.275	0.275	0.276	0.276	0.275	0.276	0.276	0.277	0.276	0.277	0.276	0.277	0.277	0.276	0.276	0.277	0.277	0.277	0.276	0.277	0.277	0.277	0.276	0.276	0.277
	K19	Sample X75	0.133	0.232	0.263	0.271	0.276	0.279	0.281	0.284	0.284	0.287	0.287	0.288	0.289	0.29	0.291	0.292	0.292	0.293	0.294	0.294	0.294	0.296	0.296	0.296	0.297	0.297	0.297	0.297	0.298	0.298	0.299	0.299	0.299	0.3	0.3	0.3	0.3	0.3	0.301	0.301	0.301	0.302	0.302	0.302	0.301	0.302	0.303
	L19	Sample X75	0.146	0.242	0.26	0.266	0.269	0.27	0.273	0.274	0.276	0.277	0.277	0.278	0.279	0.279	0.281	0.28	0.281	0.281	0.282	0.282	0.282	0.283	0.282	0.282	0.284	0.283	0.283	0.284	0.284	0.284	0.284	0.284	0.283	0.285	0.285	0.284	0.284	0.284	0.285	0.285	0.284	0.284	0.284	0.284	0.284	0.284	0.285
		GHA avg	0.1355	0.2365	0.25925	0.265	0.26925	0.27075	0.273	0.275	0.276	0.27725	0.278	0.27875	0.27925	0.27975	0.281	0.28125	0.2815	0.282	0.28275	0.283	0.2825	0.284	0.2835	0.28325	0.28475	0.28425	0.28425	0.285	0.285	0.2855	0.2855	0.28575	0.28525	0.28625	0.2865	0.286	0.286	0.28625	0.28675	0.28675	0.28625	0.28675	0.28675	0.28675	0.286	0.2865	0.2875
PBS only	I20	Sample X79	0.055	0.055	0.055	0.054	0.057	0.057	0.058	0.066	0.08	0.103	0.131	0.16	0.182	0.205	0.231	0.252	0.273	0.29	0.308	0.322	0.333	0.342	0.351	0.357	0.364	0.367	0.371	0.375	0.378	0.381	0.382	0.384	0.385	0.386	0.389	0.39	0.389	0.391	0.392	0.392	0.392	0.394	0.394	0.394	0.394	0.395	0.395
	J20	Sample X79	0.058	0.058	0.057	0.058	0.06	0.06	0.061	0.067	0.082	0.088	0.116	0.138	0.164	0.186	0.21	0.234	0.255	0.275	0.292	0.307	0.319	0.328	0.337	0.343	0.35	0.355	0.358	0.361	0.364	0.368	0.37	0.371	0.373	0.375	0.376	0.377	0.379	0.379	0.38	0.381	0.381	0.382	0.382	0.382	0.383	0.384	0.384
	K20	Sample X79	0.055	0.055	0.056	0.056	0.057	0.058	0.059	0.061	0.068	0.081	0.094	0.109	0.132	0.15	0.187	0.203	0.221	0.237	0.255	0.271	0.286	0.3	0.31	0.319	0.329	0.334	0.341	0.346	0.351	0.355	0.359	0.362	0.364	0.366	0.369	0.37	0.371	0.373	0.375	0.375	0.376	0.378	0.379	0.379	0.379	0.38	0.381
	L20	Sample X79	0.061	0.061	0.062	0.062	0.064	0.065	0.065	0.073	0.082	0.095	0.11	0.121	0.139	0.167	0.178	0.196	0.213	0.233	0.254	0.275	0.293	0.309	0.325	0.338	0.35	0.36	0.368	0.375	0.38	0.386	0.39	0.393	0.395	0.399	0.402	0.403	0.405	0.407	0.408	0.409	0.41	0.411	0.412	0.414	0.414	0.415	0.416
		PBS avg	0.05725	0.05725	0.0575	0.0575	0.0595	0.06	0.06075	0.06675	0.078	0.09175	0.11275	0.132	0.15425	0.177	0.2015	0.22125	0.2405	0.25875	0.27725	0.29375	0.30775	0.31975	0.33075	0.33925	0.34825	0.354	0.3595	0.36425	0.36825	0.3725	0.37525	0.3775	0.37925	0.3815	0.384	0.385	0.386	0.3875	0.38875	0.38925	0.38975	0.39125	0.39175	0.39225	0.3925	0.3935	0.394
SAIMR Echis 1IN4	A21	Sample X81	0.089	0.085	0.083	0.077	0.077	0.076	0.077	0.081	0.091	0.102	0.12	0.141	0.165	0.191	0.217	0.241	0.264	0.286	0.305	0.323	0.337	0.351	0.361	0.369	0.379	0.383	0.388	0.392	0.395	0.398	0.4	0.401	0.402	0.403	0.405	0.405	0.406	0.406	0.407	0.407	0.407	0.408	0.408	0.407	0.408	0.408	0.409
	B21	Sample X81	0.082	0.08	0.08	0.078	0.078	0.078	0.078	0.083	0.096	0.115	0.139	0.173	0.21	0.247	0.282	0.315	0.342	0.363	0.38	0.393	0.402	0.411	0.417	0.42	0.425	0.428	0.43	0.432	0.433	0.434	0.435	0.436	0.436	0.437	0.438	0.438	0.437	0.438	0.438	0.438	0.438	0.438	0.439	0.438	0.438	0.438	0.438
	C21	Sample X81	0.072	0.072	0.07	0.069	0.07	0.069	0.067	0.071	0.082	0.096	0.114	0.137	0.162	0.188	0.214	0.24	0.266	0.289	0.311	0.329	0.343	0.357	0.367	0.375	0.382	0.387	0.391	0.395	0.398	0.4	0.401	0.402	0.404	0.405	0.407	0.406	0.407	0.408	0.408	0.409	0.408	0.409	0.409	0.41	0.41	0.409	0.41
	D21	Sample X81	0.088	0.086	0.084	0.083	0.082	0.081	0.081	0.083	0.093	0.107	0.125	0.147	0.17	0.197	0.224	0.25	0.273	0.297	0.318	0.336	0.351	0.363	0.374	0.382	0.39	0.394	0.398	0.402	0.403	0.407	0.408	0.409	0.409	0.412	0.413	0.413	0.412	0.413	0.414	0.414	0.414	0.415	0.414	0.415	0.414	0.415	0.415
VINS Echis 1IN4	A22	Sample X85	0.06	0.059	0.058	0.058	0.06	0.06	0.062	0.068	0.078	0.098	0.131	0.15	0.172	0.196	0.223	0.247	0.268	0.289	0.308	0.324	0.338	0.35	0.36	0.369	0.377	0.382	0.387	0.392	0.395	0.398	0.4	0.402	0.404	0.406	0.407	0.408	0.409	0.41	0.412	0.411	0.412	0.412	0.412	0.413	0.413	0.413	0.415
	B22	Sample X85	0.07	0.07	0.069	0.069	0.07	0.07	0.07	0.078	0.095	0.122	0.15	0.18	0.207	0.236	0.263	0.287	0.307	0.325	0.34	0.352	0.361	0.368	0.374	0.379	0.383	0.385	0.388	0.39	0.392	0.393	0.394	0.395	0.395	0.397	0.399	0.399	0.399	0.399	0.4	0.4	0.399	0.4	0.4	0.4	0.4	0.4	0.4
	C22	Sample X85	0.072	0.072	0.071	0.07	0.072	0.073	0.084	0.104	0.126	0.153	0.177	0.196	0.221	0.239	0.256	0.274	0.291	0.308	0.326	0.342	0.356	0.37	0.382	0.392	0.402	0.408	0.415	0.421	0.425	0.43	0.432	0.433	0.435	0.438	0.44	0.441	0.441	0.442	0.443	0.444	0.445	0.445	0.445	0.446	0.446	0.446	0.447
	D22	Sample X85	0.058	0.058	0.058	0.058	0.06	0.06	0.061	0.066	0.074	0.081	0.09	0.106	0.123	0.144	0.165	0.188	0.21	0.233	0.256	0.276	0.294	0.311	0.326	0.338	0.35	0.357	0.365	0.371	0.376	0.38	0.384	0.386	0.388	0.391	0.393	0.394	0.395	0.396	0.396	0.398	0.398	0.399	0.399	0.399	0.399	0.4	0.401
EchiTAb G 1IN4	A23	Sample X89	0.097	0.094	0.092	0.09	0.09	0.089	0.089	0.095	0.105	0.117	0.13	0.152	0.178	0.208	0.24	0.271	0.3	0.326	0.348	0.364	0.379	0.389	0.396	0.401	0.405	0.408	0.412	0.412	0.414	0.415	0.417	0.416	0.417	0.418	0.419	0.419	0.418	0.418	0.419	0.42	0.419	0.419	0.418	0.418	0.418	0.418	0.418
	B23	Sample X89	0.079	0.078	0.076	0.075	0.076	0.074	0.078	0.086	0.1	0.119	0.144	0.175	0.205	0.235	0.261	0.285	0.305	0.322	0.335	0.347	0.355	0.362	0.367	0.371	0.375	0.377	0.378	0.38	0.382	0.383	0.383	0.383	0.383	0.384	0.385	0.385	0.385	0.385	0.386	0.386	0.385	0.386	0.385	0.385	0.385	0.386	0.386
	C23	Sample X89	0.068	0.067	0.066	0.066	0.067	0.068	0.07	0.075	0.084	0.098	0.112	0.128	0.146	0.168	0.192	0.214	0.236	0.257	0.278	0.297	0.315	0.332	0.346	0.359	0.371	0.379	0.387	0.393	0.398	0.401	0.405	0.408	0.409	0.412	0.414	0.415	0.416	0.416	0.418	0.418	0.418	0.419	0.42	0.419	0.42	0.421	0.422
	D23	Sample X89	0.093	0.089	0.088	0.084	0.085	0.082	0.083	0.088	0.094	0.107	0.123	0.142	0.164	0.187	0.211	0.233	0.256	0.278	0.298	0.316	0.33	0.344	0.354	0.362	0.372	0.376	0.38	0.384	0.387	0.39	0.392	0.392	0.394	0.395	0.395	0.396	0.396	0.396	0.397	0.398	0.398	0.397	0.397	0.397	0.397	0.397	0.397
	Avg	PBS
	EchRom NGA	42 18
	EchRom CAM	42 18
	EchOce GHA	44 39
[truncated: 3 more columns]
