# Supplementary material for: Preclinical evaluation of the neutralising efficacy of three antivenoms against the venoms of the recently taxonomically partitioned E. ocellatus and E. romani
Source: PLoS Negl Trop Dis. 2025 Aug 4;19(8):e0013371. doi: 10.1371/journal.pntd.0013371 (PMC12321083; doi:10.1371/journal.pntd.0013371)
Supplement: S6 File — (XLSX) [file pntd.0013371.s007.xlsx]

## Sheet: ED100 survival times
Venom	Dose	Antivenom	Dose	Time of injection		Time of death 1	Time of death 2	Time of death 3	Time of death 4	Time of death 5		Hours						Minutes					Mean survival time
EchRom CAM	165.5 ug	SAIMR	25 uL	10:41:00		12:51:00	Survived	Survived	Survived	Survived		02:10:00	06:00:00	06:00:00	06:00:00	06:00:00	SAIMR	130	360	360	360	360	314
EchRom CAM	165.5 ug	Echiven	30 uL	11:21:00		12:18:00	12:19:00	14:13:00	Survived	Survived		00:57:00	00:58:00	02:52:00	06:00:00	06:00:00	Echiven	57	58	172	360	360	201.4
EchRom CAM	165.5 ug	ETG	100 uL	10:12:00		10:23:00	10:40:00	10:47:00	11:13:00	Survived		00:11:00	00:28:00	00:35:00	01:01:00	06:00:00	ETG	11	28	35	61	360	99
EchOce GHA	91 ug	SAIMR	25 uL	10:18:00		Survived	Survived	Survived	Survived	Survived		06:00:00	06:00:00	06:00:00	06:00:00	06:00:00	SAIMR	360	360	360	360	360	360
EchOce GHA	91 ug	Echiven	30 uL	10:33:00		Survived	Survived	Survived	Survived	Survived		06:00:00	06:00:00	06:00:00	06:00:00	06:00:00	Echiven	360	360	360	360	360	360
EchOce GHA	91 ug	ETG	100 uL	10:50:00		11:50:00	13:15:00	11:22:00	12:01:00	13:38:00		01:00:00	02:25:00	00:32:00	01:11:00	02:48:00	ETG	60	145	32	71	168	95.2

## Sheet: 5 x LD50 survival times
Venom	Dose	Antivenom	Dose	Time of injection		Time of death 1	Time of death 2	Time of death 3	Time of death 4	Time of death 5		Hours						Minutes						Mean survival time
EchRom CAM	165.5 ug	None		11:59:00		12:00:00	12:08:00	12:11:00	12:17:00	13:09:00		00:01:00	00:09:00	00:12:00	00:18:00	01:10:00		1	9	12	18	70		22
EchOce GHA	91 ug	None		09:49:00		09:56:00	09:57:00	10:00:00	10:12:00	10:10:00		00:07:00	00:08:00	00:11:00	00:23:00	00:21:00		2	3	3	5	6		3.8
EchRom NGA	89.3 ug	None		11:51:00		11:52:00	11:53:00	11:58:00	12:23:00	Survived		00:01:00	00:02:00	00:07:00	00:32:00	06:00:00		1	2	7	32	360		80.4

## Sheet: ED50 survival
EchRom NGA vs ETG
Dose uL	N	Deaths	Survival
10	5	5	0
20	5	4	1
50	4	3	1
75	5	1	4
100	5	1	4
EchRom NGA vs Echiven
Dose uL	N	Deaths	Survival
1	5	5	0
7.5	5	4	1
15	4	2	2
30	4	0	4
EchRom NGA vs SAIMR Echis
Dose uL	N	Deaths	Survival
1	5	5	0
5	5	4	1
10	5	1	4
25	4	0	4
